# Supplementary material for: Inhibition of epigenetic and cell cycle-related targets in glioblastoma cell lines reveals that onametostat reduces proliferation and viability in both normoxic and hypoxic conditions
Source: Sci Rep. 2024 Feb 21;14:4303. doi: 10.1038/s41598-024-54707-4 (PMC10881536; doi:10.1038/s41598-024-54707-4)
Supplement: Supplementary file 21 — Supplementary Table S3. [file 41598_2024_54707_MOESM21_ESM.xlsx]

## Sheet: Legend
	Table S3. Differentially expressed genes (DEGs; FDR < 0.05) in various treatment comparisons
	· Part A: DEGs upregulated in hypoxic vs normoxic conditions, cells treated with 0.1% DMSO
	· Part B: DEGs downregulated in hypoxic vs normoxic conditions, cells treated with 0.1% DMSO
	· Part C: DEGs upregulated in hypoxic vs normoxic conditions, cells treated with onametostat
	· Part D: DEGs downregulated in hypoxic vs normoxic conditions, cells treated with onametostat
	· Part E: DEGs upregulated in onametostat- vs DMSO-treated cells under normoxic conditions
	· Part F: DEGs downregulated in onametostat- vs DMSO-treated cells under normoxic conditions
	· Part G: DEGs upregulated in onametostat- vs DMSO-treated cells under hypoxic conditions
	· Part H: DEGs downregulated in onametostat- vs DMSO-treated cells under hypoxic conditions
	Abbreviations: logFC, binary logarithm of fold change; logCPM, logarithm of counts per million; FDR, false discovery rate.

## Sheet: Part_A
Ensembl	name	description	logFC	logCPM	PValue	FDR
ENSG00000144476	ACKR3	atypical chemokine receptor 3 [Source:HGNC Symbol;Acc:HGNC:23692]	1.29582	3.02998	4.13716e-43	2.02693e-39
ENSG00000100292	HMOX1	heme oxygenase 1 [Source:HGNC Symbol;Acc:HGNC:5013]	1.03059	6.91266	8.98936e-32	3.30314e-28
ENSG00000134259	NGF	nerve growth factor [Source:HGNC Symbol;Acc:HGNC:7808]	1.07138	3.47463	7.17485e-20	5.02171e-17
ENSG00000210195	MT-TT	mitochondrially encoded tRNA-Thr (ACN) [Source:HGNC Symbol;Acc:HGNC:7499]	1.83995	-0.292119	1.78729e-08	1.15725e-06
ENSG00000101230	ISM1	isthmin 1 [Source:HGNC Symbol;Acc:HGNC:16213]	1.19024	0.662156	4.83802e-07	1.99745e-05
ENSG00000140538	NTRK3	neurotrophic receptor tyrosine kinase 3 [Source:HGNC Symbol;Acc:HGNC:8033]	1.00325	1.81502	2.371e-06	7.41469e-05
ENSG00000163734	CXCL3	C-X-C motif chemokine ligand 3 [Source:HGNC Symbol;Acc:HGNC:4604]	1.4698	0.653853	6.114e-06	0.000162209
ENSG00000236519	LINC01424	long intergenic non-protein coding RNA 1424 [Source:HGNC Symbol;Acc:HGNC:40558]	1.48572	-0.507607	1.39656e-05	0.000323255
ENSG00000164362	TERT	telomerase reverse transcriptase [Source:HGNC Symbol;Acc:HGNC:11730]	1.10526	0.860109	1.9054e-05	0.000414284
ENSG00000236824	BCYRN1	brain cytoplasmic RNA 1 [Source:HGNC Symbol;Acc:HGNC:1022]	1.08661	1.56758	1.99301e-05	0.000428892
ENSG00000135547	HEY2	hes related family bHLH transcription factor with YRPW motif 2 [Source:HGNC Symbol;Acc:HGNC:4881]	1.25042	-0.357186	8.12876e-05	0.00137225
ENSG00000257576	HSPD1P4	heat shock protein family D (Hsp60) member 1 pseudogene 4 [Source:HGNC Symbol;Acc:HGNC:35146]	1.25623	-0.393017	0.000142092	0.00212458
ENSG00000182459	TEX19	testis expressed 19 [Source:HGNC Symbol;Acc:HGNC:33802]	1.64209	-1.07406	0.000172561	0.00246243
ENSG00000152779	SLC16A12	solute carrier family 16 member 12 [Source:HGNC Symbol;Acc:HGNC:23094]	1.07268	0.354352	0.000175071	0.00248735
ENSG00000210077	MT-TV	mitochondrially encoded tRNA-Val (GUN) [Source:HGNC Symbol;Acc:HGNC:7500]	1.30966	-0.782696	0.000217137	0.00299108
ENSG00000188916	INSYN2A	inhibitory synaptic factor 2A [Source:HGNC Symbol;Acc:HGNC:33859]	1.13288	0.0873603	0.000228739	0.00312164
ENSG00000100867	DHRS2	dehydrogenase/reductase 2 [Source:HGNC Symbol;Acc:HGNC:18349]	1.3452	-0.302353	0.00031374	0.00405216
ENSG00000255050	None	novel transcript	1.31083	-0.534869	0.000378082	0.00469743
ENSG00000254285	KRT8P3	keratin 8 pseudogene 3 [Source:HGNC Symbol;Acc:HGNC:31056]	1.39934	-0.947887	0.000388337	0.00479645
ENSG00000286695	None	novel transcript	1.04217	-0.425373	0.00050747	0.00595751
ENSG00000158104	HPD	4-hydroxyphenylpyruvate dioxygenase [Source:HGNC Symbol;Acc:HGNC:5147]	1.0482	-0.226943	0.00212766	0.018288
ENSG00000276564	None	novel transcript	1.64802	-1.07032	0.00377699	0.0277988
ENSG00000258955	LINC00519	long intergenic non-protein coding RNA 519 [Source:HGNC Symbol;Acc:HGNC:19838]	1.00672	-0.430895	0.0047341	0.0332422

## Sheet: Part_B
Ensembl	name	description	logFC	logCPM	PValue	FDR
ENSG00000189060	H1-0	H1.0 linker histone [Source:HGNC Symbol;Acc:HGNC:4714]	-1.1813	5.34121	1.63153e-50	2.39802e-46
ENSG00000118849	RARRES1	retinoic acid receptor responder 1 [Source:HGNC Symbol;Acc:HGNC:9867]	-1.35041	3.47009	2.0129e-48	1.47928e-44
ENSG00000157404	KIT	KIT proto-oncogene, receptor tyrosine kinase [Source:HGNC Symbol;Acc:HGNC:6342]	-1.26156	5.6325	3.68635e-31	1.08364e-27
ENSG00000095739	BAMBI	BMP and activin membrane bound inhibitor [Source:HGNC Symbol;Acc:HGNC:30251]	-1.15798	6.9537	1.81226e-30	3.80522e-27
ENSG00000172159	FRMD3	FERM domain containing 3 [Source:HGNC Symbol;Acc:HGNC:24125]	-1.15738	3.85471	6.20851e-28	1.14066e-24
ENSG00000077943	ITGA8	integrin subunit alpha 8 [Source:HGNC Symbol;Acc:HGNC:6144]	-1.0115	5.08799	4.34588e-27	7.09731e-24
ENSG00000104081	BMF	Bcl2 modifying factor [Source:HGNC Symbol;Acc:HGNC:24132]	-1.21235	4.21218	6.26863e-26	9.21364e-23
ENSG00000250722	SELENOP	selenoprotein P [Source:HGNC Symbol;Acc:HGNC:10751]	-1.53916	3.42889	1.76032e-23	2.1561e-20
ENSG00000185352	HS6ST3	heparan sulfate 6-O-sulfotransferase 3 [Source:HGNC Symbol;Acc:HGNC:19134]	-1.19157	2.76609	1.37294e-20	1.12108e-17
ENSG00000111859	NEDD9	neural precursor cell expressed, developmentally down-regulated 9 [Source:HGNC Symbol;Acc:HGNC:7733]	-1.00357	3.44173	7.59833e-20	5.07638e-17
ENSG00000168386	FILIP1L	filamin A interacting protein 1 like [Source:HGNC Symbol;Acc:HGNC:24589]	-1.29858	2.55676	1.19167e-18	5.8924e-16
ENSG00000138439	FAM117B	family with sequence similarity 117 member B [Source:HGNC Symbol;Acc:HGNC:14440]	-1.01177	4.68258	2.18546e-17	8.45311e-15
ENSG00000196154	S100A4	S100 calcium binding protein A4 [Source:HGNC Symbol;Acc:HGNC:10494]	-1.14981	3.28963	3.09722e-17	1.16725e-14
ENSG00000003137	CYP26B1	cytochrome P450 family 26 subfamily B member 1 [Source:HGNC Symbol;Acc:HGNC:20581]	-1.06963	3.56751	1.66799e-16	5.70142e-14
ENSG00000114698	PLSCR4	phospholipid scramblase 4 [Source:HGNC Symbol;Acc:HGNC:16497]	-1.01368	4.34206	1.94923e-14	4.77496e-12
ENSG00000154736	ADAMTS5	ADAM metallopeptidase with thrombospondin type 1 motif 5 [Source:HGNC Symbol;Acc:HGNC:221]	-1.37966	1.6385	2.76993e-14	6.56652e-12
ENSG00000105855	ITGB8	integrin subunit beta 8 [Source:HGNC Symbol;Acc:HGNC:6163]	-1.07832	1.69906	3.62073e-13	6.57005e-11
ENSG00000164938	TP53INP1	tumor protein p53 inducible nuclear protein 1 [Source:HGNC Symbol;Acc:HGNC:18022]	-1.59986	0.878124	1.48654e-11	1.96839e-09
ENSG00000198743	SLC5A3	solute carrier family 5 member 3 [Source:HGNC Symbol;Acc:HGNC:11038]	-1.31626	7.36341	2.51706e-11	3.13523e-09
ENSG00000116661	FBXO2	F-box protein 2 [Source:HGNC Symbol;Acc:HGNC:13581]	-3.03212	-0.145614	1.25562e-10	1.35699e-08
ENSG00000132470	ITGB4	integrin subunit beta 4 [Source:HGNC Symbol;Acc:HGNC:6158]	-1.15023	1.05348	2.87299e-10	2.91222e-08
ENSG00000125637	PSD4	pleckstrin and Sec7 domain containing 4 [Source:HGNC Symbol;Acc:HGNC:19096]	-1.15676	2.95048	2.91533e-10	2.9349e-08
ENSG00000153930	ANKFN1	ankyrin repeat and fibronectin type III domain containing 1 [Source:HGNC Symbol;Acc:HGNC:26766]	-1.73573	1.22064	1.74968e-09	1.46118e-07
ENSG00000290032	None	novel transcript	-1.15297	2.41874	2.43231e-09	1.97514e-07
ENSG00000188707	ZBED10P	zinc finger BED-type containing 10, pseudogene [Source:HGNC Symbol;Acc:HGNC:21720]	-1.71901	-0.280697	2.56172e-08	1.56884e-06
ENSG00000186684	CYP27C1	cytochrome P450 family 27 subfamily C member 1 [Source:HGNC Symbol;Acc:HGNC:33480]	-1.84789	0.181937	4.28517e-08	2.43179e-06
ENSG00000134853	PDGFRA	platelet derived growth factor receptor alpha [Source:HGNC Symbol;Acc:HGNC:8803]	-1.97178	-0.118994	4.74235e-08	2.63031e-06
ENSG00000164188	RANBP3L	RAN binding protein 3 like [Source:HGNC Symbol;Acc:HGNC:26353]	-4.12746	-0.437743	7.22669e-08	3.84848e-06
ENSG00000164120	HPGD	15-hydroxyprostaglandin dehydrogenase [Source:HGNC Symbol;Acc:HGNC:5154]	-1.42194	0.280657	1.01128e-07	5.17904e-06
ENSG00000092421	SEMA6A	semaphorin 6A [Source:HGNC Symbol;Acc:HGNC:10738]	-1.0071	1.842	2.88362e-07	1.29766e-05
ENSG00000153253	SCN3A	sodium voltage-gated channel alpha subunit 3 [Source:HGNC Symbol;Acc:HGNC:10590]	-1.19059	0.960168	3.31658e-07	1.45514e-05
ENSG00000115226	FNDC4	fibronectin type III domain containing 4 [Source:HGNC Symbol;Acc:HGNC:20239]	-1.03605	0.641507	3.78839e-07	1.62337e-05
ENSG00000063180	CA11	carbonic anhydrase 11 [Source:HGNC Symbol;Acc:HGNC:1370]	-1.11057	0.658701	6.44203e-07	2.54529e-05
ENSG00000124839	RAB17	RAB17, member RAS oncogene family [Source:HGNC Symbol;Acc:HGNC:16523]	-2.38258	0.616744	1.20573e-06	4.3014e-05
ENSG00000187678	SPRY4	sprouty RTK signaling antagonist 4 [Source:HGNC Symbol;Acc:HGNC:15533]	-1.11772	1.08456	1.61017e-06	5.40397e-05
ENSG00000173801	JUP	junction plakoglobin [Source:HGNC Symbol;Acc:HGNC:6207]	-2.40533	-0.76041	1.71134e-06	5.67795e-05
ENSG00000237232	ZNF295-AS1	ZNF295 antisense RNA 1 [Source:HGNC Symbol;Acc:HGNC:23130]	-1.52603	1.39444	2.73485e-06	8.288e-05
ENSG00000254363	None	novel transcript	-1.50929	-0.866257	2.93633e-06	8.75418e-05
ENSG00000110195	FOLR1	folate receptor alpha [Source:HGNC Symbol;Acc:HGNC:3791]	-1.338	0.833721	3.10849e-06	9.17442e-05
ENSG00000265485	LINC01915	long intergenic non-protein coding RNA 1915 [Source:HGNC Symbol;Acc:HGNC:52734]	-1.03558	0.55032	8.0589e-06	0.000203478
ENSG00000119636	BBOF1	basal body orientation factor 1 [Source:HGNC Symbol;Acc:HGNC:19855]	-1.00467	0.683058	1.72122e-05	0.000381001
ENSG00000174469	CNTNAP2	contactin associated protein 2 [Source:HGNC Symbol;Acc:HGNC:13830]	-2.43332	-1.13047	1.91546e-05	0.000415856
ENSG00000154864	PIEZO2	piezo type mechanosensitive ion channel component 2 [Source:HGNC Symbol;Acc:HGNC:26270]	-1.13947	1.1938	2.24528e-05	0.000468101
ENSG00000124635	H2BC11	H2B clustered histone 11 [Source:HGNC Symbol;Acc:HGNC:4761]	-1.05055	1.69524	2.26854e-05	0.000472281
ENSG00000183111	ARHGEF37	Rho guanine nucleotide exchange factor 37 [Source:HGNC Symbol;Acc:HGNC:34430]	-1.39912	-0.213691	2.39177e-05	0.000493226
ENSG00000274750	H3C6	H3 clustered histone 6 [Source:HGNC Symbol;Acc:HGNC:4769]	-1.17621	0.942483	2.438e-05	0.000499773
ENSG00000132141	CCT6B	chaperonin containing TCP1 subunit 6B [Source:HGNC Symbol;Acc:HGNC:1621]	-1.28973	-0.410786	3.4502e-05	0.00066813
ENSG00000278962	None	TEC	-1.09713	0.117013	3.815e-05	0.000724455
ENSG00000135373	EHF	ETS homologous factor [Source:HGNC Symbol;Acc:HGNC:3246]	-2.08593	-1.06789	4.5548e-05	0.000835786
ENSG00000138738	PRDM5	PR/SET domain 5 [Source:HGNC Symbol;Acc:HGNC:9349]	-1.42641	-0.412929	4.60563e-05	0.000843009
ENSG00000205221	VIT	vitrin [Source:HGNC Symbol;Acc:HGNC:12697]	-1.03448	0.940166	4.95939e-05	0.000895492
ENSG00000169116	PARM1	prostate androgen-regulated mucin-like protein 1 [Source:HGNC Symbol;Acc:HGNC:24536]	-1.34882	-0.280383	5.41529e-05	0.000968296
ENSG00000110900	TSPAN11	tetraspanin 11 [Source:HGNC Symbol;Acc:HGNC:30795]	-1.31247	-0.327995	5.53022e-05	0.000986446
ENSG00000163347	CLDN1	claudin 1 [Source:HGNC Symbol;Acc:HGNC:2032]	-1.85402	-1.13084	6.06285e-05	0.00106535
ENSG00000182752	PAPPA	pappalysin 1 [Source:HGNC Symbol;Acc:HGNC:8602]	-1.25285	0.726529	6.53539e-05	0.00113275
ENSG00000236609	ZNF853	zinc finger protein 853 [Source:HGNC Symbol;Acc:HGNC:21767]	-1.30378	0.823918	6.59233e-05	0.00113993
ENSG00000175414	ARL10	ADP ribosylation factor like GTPase 10 [Source:HGNC Symbol;Acc:HGNC:22042]	-1.08021	1.47001	7.45269e-05	0.00127372
ENSG00000268621	IGFL2-AS1	IGFL2 antisense RNA 1 [Source:HGNC Symbol;Acc:HGNC:52559]	-2.093	-0.901902	7.83089e-05	0.00133062
ENSG00000184730	APOBR	apolipoprotein B receptor [Source:HGNC Symbol;Acc:HGNC:24087]	-1.05262	0.351865	9.55313e-05	0.00155667
ENSG00000248371	LINC02056	long intergenic non-protein coding RNA 2056 [Source:HGNC Symbol;Acc:HGNC:52898]	-1.31834	-0.441326	0.000112956	0.00177564
ENSG00000169393	ELSPBP1	epididymal sperm binding protein 1 [Source:HGNC Symbol;Acc:HGNC:14417]	-1.1426	-0.140502	0.000120063	0.00186148
ENSG00000187474	FPR3	formyl peptide receptor 3 [Source:HGNC Symbol;Acc:HGNC:3828]	-1.39761	-0.250029	0.000124952	0.00191906
ENSG00000183691	NOG	noggin [Source:HGNC Symbol;Acc:HGNC:7866]	-1.0331	1.75079	0.000135905	0.00205507
ENSG00000161544	CYGB	cytoglobin [Source:HGNC Symbol;Acc:HGNC:16505]	-1.02469	0.299066	0.00013974	0.00210441
ENSG00000070190	DAPP1	dual adaptor of phosphotyrosine and 3-phosphoinositides 1 [Source:HGNC Symbol;Acc:HGNC:16500]	-1.09222	-0.220833	0.000161965	0.00233937
ENSG00000144821	MYH15	myosin heavy chain 15 [Source:HGNC Symbol;Acc:HGNC:31073]	-1.50639	0.895533	0.000184132	0.00258735
ENSG00000185477	GPRIN3	GPRIN family member 3 [Source:HGNC Symbol;Acc:HGNC:27733]	-1.08482	0.226224	0.000195882	0.00272898
ENSG00000100100	PIK3IP1	phosphoinositide-3-kinase interacting protein 1 [Source:HGNC Symbol;Acc:HGNC:24942]	-1.09286	-0.591669	0.000283184	0.0037296
ENSG00000172243	CLEC7A	C-type lectin domain containing 7A [Source:HGNC Symbol;Acc:HGNC:14558]	-1.87898	-0.481142	0.000292121	0.00383014
ENSG00000075073	TACR2	tachykinin receptor 2 [Source:HGNC Symbol;Acc:HGNC:11527]	-1.25386	-0.472946	0.000301126	0.00392024
ENSG00000184374	COLEC10	collectin subfamily member 10 [Source:HGNC Symbol;Acc:HGNC:2220]	-1.0153	0.369721	0.000599371	0.00678703
ENSG00000163462	TRIM46	tripartite motif containing 46 [Source:HGNC Symbol;Acc:HGNC:19019]	-1.11351	1.50485	0.000612585	0.00689416
ENSG00000106538	RARRES2	retinoic acid receptor responder 2 [Source:HGNC Symbol;Acc:HGNC:9868]	-1.0273	1.23719	0.000730139	0.00798214
ENSG00000173762	CD7	CD7 molecule [Source:HGNC Symbol;Acc:HGNC:1695]	-1.0496	1.01101	0.000780981	0.00838485
ENSG00000226711	FAM66C	family with sequence similarity 66 member C [Source:HGNC Symbol;Acc:HGNC:21644]	-1.13483	-0.115782	0.000799693	0.00855451
ENSG00000233725	NRAD1	non-coding RNA in the aldehyde dehydrogenase 1A pathway [Source:HGNC Symbol;Acc:HGNC:26981]	-1.18601	0.0207121	0.00111939	0.0111696
ENSG00000186439	TRDN	triadin [Source:HGNC Symbol;Acc:HGNC:12261]	-1.01662	0.560957	0.00115523	0.0114417
ENSG00000188816	HMX2	H6 family homeobox 2 [Source:HGNC Symbol;Acc:HGNC:5018]	-1.21013	-0.389849	0.00132062	0.0126868
ENSG00000196074	SYCP2	synaptonemal complex protein 2 [Source:HGNC Symbol;Acc:HGNC:11490]	-1.2064	-0.588003	0.00166669	0.0151967
ENSG00000259953	LINC02977	long intergenic non-protein coding RNA 2977 [Source:HGNC Symbol;Acc:HGNC:56036]	-1.26372	-0.205904	0.00181956	0.0162379
ENSG00000163815	CLEC3B	C-type lectin domain family 3 member B [Source:HGNC Symbol;Acc:HGNC:11891]	-1.17866	-0.552639	0.00186975	0.0165557
ENSG00000162426	SLC45A1	solute carrier family 45 member 1 [Source:HGNC Symbol;Acc:HGNC:17939]	-1.04025	0.0525503	0.00195747	0.0171672
ENSG00000129951	PLPPR3	phospholipid phosphatase related 3 [Source:HGNC Symbol;Acc:HGNC:23497]	-1.44601	-0.799429	0.00262544	0.0212259
ENSG00000155926	SLA	Src like adaptor [Source:HGNC Symbol;Acc:HGNC:10902]	-1.21824	0.194513	0.0029967	0.0234409
ENSG00000272941	None	novel transcript, antisense to C7orf49	-1.46095	-1.0924	0.00360047	0.0267813
ENSG00000136275	PKD1L1-AS1	PKD1L1 antisense RNA 1 [Source:HGNC Symbol;Acc:HGNC:21911]	-1.27901	-0.717192	0.00438608	0.0313706
ENSG00000260948	None	novel transcript, sense overlapping WDR77 & OVGP1	-1.15703	-0.644053	0.005702	0.0383385
ENSG00000147234	FRMPD3	FERM and PDZ domain containing 3 [Source:HGNC Symbol;Acc:HGNC:29382]	-1.13302	-0.727976	0.0066152	0.0426074
ENSG00000240399	None	ribosomal protein L37 (RPL37) pseudogene	-1.21592	-1.01319	0.00683667	0.0436135
ENSG00000117594	HSD11B1	hydroxysteroid 11-beta dehydrogenase 1 [Source:HGNC Symbol;Acc:HGNC:5208]	-1.00662	-0.0479894	0.00761217	0.0473682

## Sheet: Part_C
Ensembl	name	description	logFC	logCPM	PValue	FDR
ENSG00000134259	NGF	nerve growth factor [Source:HGNC Symbol;Acc:HGNC:7808]	1.00996	3.47463	2.13726e-11	1.74519e-08
ENSG00000144476	ACKR3	atypical chemokine receptor 3 [Source:HGNC Symbol;Acc:HGNC:23692]	1.09272	3.02998	6.33896e-11	3.88208e-08
ENSG00000132205	EMILIN2	elastin microfibril interfacer 2 [Source:HGNC Symbol;Acc:HGNC:19881]	1.28975	2.04569	1.17616e-07	2.13423e-05
ENSG00000272405	None	novel transcript, antisense to BCAN	1.00338	3.70683	6.34271e-07	8.79483e-05
ENSG00000165507	DEPP1	DEPP1 autophagy regulator [Source:HGNC Symbol;Acc:HGNC:23355]	1.13219	2.5741	6.50365e-07	8.9337e-05
ENSG00000149506	ZP1	zona pellucida glycoprotein 1 [Source:HGNC Symbol;Acc:HGNC:13187]	1.21553	1.48675	6.95336e-07	9.37619e-05
ENSG00000140538	NTRK3	neurotrophic receptor tyrosine kinase 3 [Source:HGNC Symbol;Acc:HGNC:8033]	1.03347	1.81502	2.89204e-06	0.00030147
ENSG00000249199	None	novel transcript	1.13956	1.21018	3.7593e-06	0.00037423
ENSG00000225880	LINC00115	long intergenic non-protein coding RNA 115 [Source:HGNC Symbol;Acc:HGNC:26211]	2.24998	0.0214685	4.534e-06	0.000438426
ENSG00000213062	None	novel transcript	1.44526	0.596376	3.64655e-05	0.00223321
ENSG00000237036	ZEB1-AS1	ZEB1 antisense RNA 1 [Source:HGNC Symbol;Acc:HGNC:42354]	1.20132	1.41145	6.03748e-05	0.00325051
ENSG00000232995	RGS5	regulator of G protein signaling 5 [Source:NCBI gene (formerly Entrezgene);Acc:8490]	1.53165	0.56181	0.000102659	0.00477495
ENSG00000224046	DMTF1-AS1	DMTF1 antisense RNA 1 [Source:HGNC Symbol;Acc:HGNC:55864]	1.6366	-0.117884	0.000133965	0.00589528
ENSG00000234753	FOXP4-AS1	FOXP4 antisense RNA 1 [Source:HGNC Symbol;Acc:HGNC:50332]	1.02839	0.386548	0.000214161	0.00813369
ENSG00000150672	DLG2	discs large MAGUK scaffold protein 2 [Source:HGNC Symbol;Acc:HGNC:2901]	1.44884	0.321272	0.00032493	0.011371
ENSG00000281181	None	novel transcript, similar to YY1 associated myogenesis RNA 1 YAM1	1.70896	-0.667413	0.000381611	0.0126043
ENSG00000177453	NIM1K	NIM1 serine/threonine protein kinase [Source:HGNC Symbol;Acc:HGNC:28646]	1.59078	0.335843	0.000421941	0.0135378
ENSG00000280079	None	TEC	1.587	0.656605	0.00042813	0.0136426
ENSG00000281501	SEPSECS-AS1	SEPSECS antisense RNA 1 (head to head) [Source:HGNC Symbol;Acc:HGNC:27737]	1.1571	0.800661	0.000570203	0.0167953
ENSG00000289182	None	novel transcript, antisense to ACTG1	1.75004	-0.585407	0.000589679	0.0172651
ENSG00000277283	None	novel transcript, antisense to RAB35	1.10243	0.540685	0.000623586	0.0179907
ENSG00000134317	GRHL1	grainyhead like transcription factor 1 [Source:HGNC Symbol;Acc:HGNC:17923]	1.49012	0.268774	0.000775765	0.0206959
ENSG00000248161	None	novel transcript	1.59767	-0.148737	0.000827724	0.021609
ENSG00000275713	H2BC9	H2B clustered histone 9 [Source:HGNC Symbol;Acc:HGNC:4755]	1.21597	-0.0725285	0.000860164	0.0220792
ENSG00000251602	MTA1-DT	MTA1 divergent transcript [Source:HGNC Symbol;Acc:HGNC:56032]	1.02615	1.34126	0.000860755	0.0220792
ENSG00000287576	None	novel transcript	1.4428	0.0439236	0.00096977	0.024241
ENSG00000158560	DYNC1I1	dynein cytoplasmic 1 intermediate chain 1 [Source:HGNC Symbol;Acc:HGNC:2963]	1.82613	0.221567	0.00125576	0.0288844
ENSG00000225137	DYNC1I2P1	dynein cytoplasmic 1 intermediate chain 2 pseudogene 1 [Source:HGNC Symbol;Acc:HGNC:45012]	1.09662	0.226928	0.00128046	0.0294066
ENSG00000229261	None	novel transcript, antisense to HKDC1	1.13455	0.982684	0.00142448	0.0315316
ENSG00000234362	LINC01914	long intergenic non-protein coding RNA 1914 [Source:HGNC Symbol;Acc:HGNC:52733]	1.19956	0.781355	0.00145228	0.031784
ENSG00000158104	HPD	4-hydroxyphenylpyruvate dioxygenase [Source:HGNC Symbol;Acc:HGNC:5147]	1.49352	-0.226943	0.00159274	0.0343256
ENSG00000259877	ZNF778-DT	ZNF778 divergent transcript [Source:HGNC Symbol;Acc:HGNC:56034]	1.53275	1.24723	0.00167494	0.0354729
ENSG00000176125	UFSP1	UFM1 specific peptidase 1 (inactive) [Source:HGNC Symbol;Acc:HGNC:33821]	1.08673	0.444971	0.00178763	0.0371634
ENSG00000220842	RPL21P16	ribosomal protein L21 pseudogene 16 [Source:HGNC Symbol;Acc:HGNC:31396]	1.30347	0.0797078	0.00187376	0.0383573
ENSG00000103154	NECAB2	N-terminal EF-hand calcium binding protein 2 [Source:HGNC Symbol;Acc:HGNC:23746]	1.25155	-0.0145722	0.00194203	0.0391549
ENSG00000260329	TMEM263-DT	TMEM263 divergent transcript [Source:HGNC Symbol;Acc:HGNC:55395]	1.78594	-0.276484	0.00201462	0.0400731
ENSG00000232774	LINC03033	long intergenic non-protein coding RNA 3033 [Source:HGNC Symbol;Acc:HGNC:44292]	1.61296	-0.255045	0.00207907	0.0406358
ENSG00000158525	CPA5	carboxypeptidase A5 [Source:HGNC Symbol;Acc:HGNC:15722]	1.21324	-0.0357968	0.00211179	0.0410303
ENSG00000286695	None	novel transcript	2.81448	-0.425373	0.00219913	0.0418396
ENSG00000224609	FGGY-DT	FGGY divergent transcript [Source:HGNC Symbol;Acc:HGNC:55265]	1.04948	0.357066	0.002773	0.0479501
ENSG00000271092	TLCD4-RWDD3	TLCD4-RWDD3 readthrough [Source:HGNC Symbol;Acc:HGNC:49388]	1.22938	-0.687615	0.00285201	0.0484824
ENSG00000275160	RPL7AP45	ribosomal protein L7a pseudogene 45 [Source:HGNC Symbol;Acc:HGNC:35935]	1.49974	-0.155425	0.00286854	0.0486295

## Sheet: Part_D
Ensembl	name	description	logFC	logCPM	PValue	FDR
ENSG00000189060	H1-0	H1.0 linker histone [Source:HGNC Symbol;Acc:HGNC:4714]	-1.00195	5.34121	3.36611e-26	4.94751e-22
ENSG00000167525	PROCA1	protein interacting with cyclin A1 [Source:HGNC Symbol;Acc:HGNC:28600]	-12.3973	6.2845	1.09217e-22	8.02633e-19
ENSG00000172159	FRMD3	FERM domain containing 3 [Source:HGNC Symbol;Acc:HGNC:24125]	-1.33601	3.85471	1.01006e-21	4.94861e-18
ENSG00000230207	RPL4P5	ribosomal protein L4 pseudogene 5 [Source:HGNC Symbol;Acc:HGNC:35699]	-11.449	10.5302	2.02334e-21	7.43476e-18
ENSG00000275807	None	novel transcript, antisense to ATXN2L	-10.7934	5.07942	9.10411e-20	2.67624e-16
ENSG00000157404	KIT	KIT proto-oncogene, receptor tyrosine kinase [Source:HGNC Symbol;Acc:HGNC:6342]	-1.05946	5.6325	4.98554e-16	9.15968e-13
ENSG00000138439	FAM117B	family with sequence similarity 117 member B [Source:HGNC Symbol;Acc:HGNC:14440]	-1.16046	4.68258	8.87293e-16	1.44905e-12
ENSG00000118849	RARRES1	retinoic acid receptor responder 1 [Source:HGNC Symbol;Acc:HGNC:9867]	-1.2252	3.47009	1.06e-15	1.558e-12
ENSG00000125637	PSD4	pleckstrin and Sec7 domain containing 4 [Source:HGNC Symbol;Acc:HGNC:19096]	-1.44752	2.95048	2.30479e-11	1.78294e-08
ENSG00000196154	S100A4	S100 calcium binding protein A4 [Source:HGNC Symbol;Acc:HGNC:10494]	-1.17738	3.28963	4.84612e-11	3.39182e-08
ENSG00000153930	ANKFN1	ankyrin repeat and fibronectin type III domain containing 1 [Source:HGNC Symbol;Acc:HGNC:26766]	-2.30642	1.22064	8.0314e-11	4.54021e-08
ENSG00000068079	IFI35	interferon induced protein 35 [Source:HGNC Symbol;Acc:HGNC:5399]	-3.28625	4.25877	3.01364e-10	1.42886e-07
ENSG00000250722	SELENOP	selenoprotein P [Source:HGNC Symbol;Acc:HGNC:10751]	-1.14537	3.42889	1.47267e-09	5.85008e-07
ENSG00000150967	ABCB9	ATP binding cassette subfamily B member 9 [Source:HGNC Symbol;Acc:HGNC:50]	-2.78681	2.46349	5.63536e-09	1.92624e-06
ENSG00000161513	FDXR	ferredoxin reductase [Source:HGNC Symbol;Acc:HGNC:3642]	-2.60899	3.02388	7.22897e-09	2.36114e-06
ENSG00000179023	KLHDC7A	kelch domain containing 7A [Source:HGNC Symbol;Acc:HGNC:26791]	-3.36973	1.21098	1.24739e-08	3.52578e-06
ENSG00000009830	POMT2	protein O-mannosyltransferase 2 [Source:HGNC Symbol;Acc:HGNC:19743]	-3.40874	4.5899	1.40585e-08	3.82652e-06
ENSG00000160226	CFAP410	cilia and flagella associated protein 410 [Source:HGNC Symbol;Acc:HGNC:1260]	-1.78248	4.65823	3.83561e-08	8.67491e-06
ENSG00000120306	CYSTM1	cysteine rich transmembrane module containing 1 [Source:HGNC Symbol;Acc:HGNC:30239]	-2.20873	3.13272	3.83637e-08	8.67491e-06
ENSG00000185386	MAPK11	mitogen-activated protein kinase 11 [Source:HGNC Symbol;Acc:HGNC:6873]	-3.19788	5.14119	3.92063e-08	8.68336e-06
ENSG00000157014	TATDN2	TatD DNase domain containing 2 [Source:HGNC Symbol;Acc:HGNC:28988]	-3.14944	4.9751	4.33108e-08	9.36149e-06
ENSG00000205593	DENND6B	DENN domain containing 6B [Source:HGNC Symbol;Acc:HGNC:32690]	-2.73489	1.03813	4.79202e-08	1.02077e-05
ENSG00000100580	TMED8	transmembrane p24 trafficking protein family member 8 [Source:HGNC Symbol;Acc:HGNC:18633]	-3.46821	4.86561	5.18542e-08	1.05855e-05
ENSG00000134070	IRAK2	interleukin 1 receptor associated kinase 2 [Source:HGNC Symbol;Acc:HGNC:6113]	-2.22725	3.78224	6.28042e-08	1.26451e-05
ENSG00000175324	LSM1	LSM1 homolog, mRNA degradation associated [Source:HGNC Symbol;Acc:HGNC:20472]	-2.78709	4.84533	1.38381e-07	2.4804e-05
ENSG00000125744	RTN2	reticulon 2 [Source:HGNC Symbol;Acc:HGNC:10468]	-2.55436	2.78108	1.95066e-07	3.35206e-05
ENSG00000214955	None	novel transcript	-1.75625	-0.723632	1.96134e-07	3.35206e-05
ENSG00000110583	NAA40	N-alpha-acetyltransferase 40, NatD catalytic subunit [Source:HGNC Symbol;Acc:HGNC:25845]	-3.48579	5.93373	4.18951e-07	6.48183e-05
ENSG00000198863	RUNDC1	RUN domain containing 1 [Source:HGNC Symbol;Acc:HGNC:25418]	-3.55529	5.28108	4.52584e-07	6.78783e-05
ENSG00000154736	ADAMTS5	ADAM metallopeptidase with thrombospondin type 1 motif 5 [Source:HGNC Symbol;Acc:HGNC:221]	-1.45487	1.6385	4.73739e-07	7.03335e-05
ENSG00000172243	CLEC7A	C-type lectin domain containing 7A [Source:HGNC Symbol;Acc:HGNC:14558]	-3.36063	-0.481142	5.28557e-07	7.6164e-05
ENSG00000178951	ZBTB7A	zinc finger and BTB domain containing 7A [Source:HGNC Symbol;Acc:HGNC:18078]	-4.39358	7.52836	9.52236e-07	0.000122772
ENSG00000124839	RAB17	RAB17, member RAS oncogene family [Source:HGNC Symbol;Acc:HGNC:16523]	-2.80892	0.616744	1.30053e-06	0.000160632
ENSG00000105229	PIAS4	protein inhibitor of activated STAT 4 [Source:HGNC Symbol;Acc:HGNC:17002]	-1.26378	4.94579	1.45239e-06	0.000173555
ENSG00000073150	PANX2	pannexin 2 [Source:HGNC Symbol;Acc:HGNC:8600]	-3.51515	6.15413	1.50035e-06	0.00017434
ENSG00000076604	TRAF4	TNF receptor associated factor 4 [Source:HGNC Symbol;Acc:HGNC:12034]	-3.25681	5.82895	1.50641e-06	0.00017434
ENSG00000165181	SHOC1	shortage in chiasmata 1 [Source:HGNC Symbol;Acc:HGNC:26535]	-1.41686	0.619393	1.87597e-06	0.000208318
ENSG00000061936	SFSWAP	splicing factor SWAP [Source:HGNC Symbol;Acc:HGNC:10790]	-2.09166	6.1939	3.92021e-06	0.000386706
ENSG00000147123	NDUFB11	NADH:ubiquinone oxidoreductase subunit B11 [Source:HGNC Symbol;Acc:HGNC:20372]	-2.77857	6.64446	4.91784e-06	0.000466338
ENSG00000139722	VPS37B	VPS37B subunit of ESCRT-I [Source:HGNC Symbol;Acc:HGNC:25754]	-2.92181	6.16194	1.01485e-05	0.000852356
ENSG00000127884	ECHS1	enoyl-CoA hydratase, short chain 1 [Source:HGNC Symbol;Acc:HGNC:3151]	-2.97243	7.32909	1.0829e-05	0.000894186
ENSG00000126934	MAP2K2	mitogen-activated protein kinase kinase 2 [Source:HGNC Symbol;Acc:HGNC:6842]	-2.36568	7.30756	1.0893e-05	0.000894442
ENSG00000167468	GPX4	glutathione peroxidase 4 [Source:HGNC Symbol;Acc:HGNC:4556]	-3.09955	8.09142	1.12891e-05	0.000911686
ENSG00000109111	SUPT6H	SPT6 homolog, histone chaperone and transcription elongation factor [Source:HGNC Symbol;Acc:HGNC:11470]	-2.62497	9.00262	1.37719e-05	0.0010661
ENSG00000138759	FRAS1	Fraser extracellular matrix complex subunit 1 [Source:HGNC Symbol;Acc:HGNC:19185]	-1.00798	1.66509	1.74269e-05	0.00126213
ENSG00000164188	RANBP3L	RAN binding protein 3 like [Source:HGNC Symbol;Acc:HGNC:26353]	-3.73099	-0.437743	1.7801e-05	0.00128254
ENSG00000178952	TUFM	Tu translation elongation factor, mitochondrial [Source:HGNC Symbol;Acc:HGNC:12420]	-2.64688	8.66459	1.94407e-05	0.00137375
ENSG00000116199	FAM20B	FAM20B glycosaminoglycan xylosylkinase [Source:HGNC Symbol;Acc:HGNC:23017]	-2.82971	8.19448	1.96752e-05	0.00138366
ENSG00000030110	BAK1	BCL2 antagonist/killer 1 [Source:HGNC Symbol;Acc:HGNC:949]	-3.66532	5.37991	2.39704e-05	0.0016311
ENSG00000125851	PCSK2	proprotein convertase subtilisin/kexin type 2 [Source:HGNC Symbol;Acc:HGNC:8744]	-1.50496	1.23265	2.7512e-05	0.00181332
ENSG00000167770	OTUB1	OTU deubiquitinase, ubiquitin aldehyde binding 1 [Source:HGNC Symbol;Acc:HGNC:23077]	-3.06494	7.85195	2.78089e-05	0.00182471
ENSG00000261253	None	novel transcript, antisense to ANKRD11	-2.29336	1.0365	3.08989e-05	0.0019832
ENSG00000186283	TOR3A	torsin family 3 member A [Source:HGNC Symbol;Acc:HGNC:11997]	-1.16067	6.37419	3.30858e-05	0.00206057
ENSG00000157020	SEC13	SEC13 homolog, nuclear pore and COPII coat complex component [Source:HGNC Symbol;Acc:HGNC:10697]	-2.02134	7.80092	3.83845e-05	0.0022934
ENSG00000107862	GBF1	golgi brefeldin A resistant guanine nucleotide exchange factor 1 [Source:HGNC Symbol;Acc:HGNC:4181]	-1.93137	7.52837	3.95257e-05	0.0023238
ENSG00000064393	HIPK2	homeodomain interacting protein kinase 2 [Source:HGNC Symbol;Acc:HGNC:14402]	-1.90803	9.55426	4.77227e-05	0.00271872
ENSG00000180340	FZD2	frizzled class receptor 2 [Source:HGNC Symbol;Acc:HGNC:4040]	-3.49877	6.50902	4.80941e-05	0.0027293
ENSG00000144821	MYH15	myosin heavy chain 15 [Source:HGNC Symbol;Acc:HGNC:31073]	-1.84187	0.895533	5.79444e-05	0.00315432
ENSG00000100241	SBF1	SET binding factor 1 [Source:HGNC Symbol;Acc:HGNC:10542]	-3.43674	9.37288	6.15445e-05	0.00328744
ENSG00000131469	RPL27	ribosomal protein L27 [Source:HGNC Symbol;Acc:HGNC:10328]	-2.81143	9.84275	6.69101e-05	0.0035123
ENSG00000176340	COX8A	cytochrome c oxidase subunit 8A [Source:HGNC Symbol;Acc:HGNC:2294]	-2.05188	7.36123	6.87989e-05	0.00357317
ENSG00000198216	CACNA1E	calcium voltage-gated channel subunit alpha1 E [Source:HGNC Symbol;Acc:HGNC:1392]	-1.46055	0.557321	8.99419e-05	0.00433588
ENSG00000134453	RBM17	RNA binding motif protein 17 [Source:HGNC Symbol;Acc:HGNC:16944]	-3.31095	7.07299	0.0001046	0.00483764
ENSG00000196576	PLXNB2	plexin B2 [Source:HGNC Symbol;Acc:HGNC:9104]	-3.18774	9.61245	0.000171699	0.00702962
ENSG00000100242	SUN2	Sad1 and UNC84 domain containing 2 [Source:HGNC Symbol;Acc:HGNC:14210]	-1.38413	7.54815	0.000176937	0.00716174
ENSG00000160602	NEK8	NIMA related kinase 8 [Source:HGNC Symbol;Acc:HGNC:13387]	-1.3715	1.61736	0.000306664	0.0107831
ENSG00000090273	NUDC	nuclear distribution C, dynein complex regulator [Source:HGNC Symbol;Acc:HGNC:8045]	-2.99826	8.94702	0.000367208	0.0123224
ENSG00000280138	None	novel transcript	-1.81654	-0.309226	0.000718721	0.0196353
ENSG00000289131	None	novel transcript	-1.41988	-0.76338	0.000761266	0.0204928
ENSG00000163347	CLDN1	claudin 1 [Source:HGNC Symbol;Acc:HGNC:2032]	-1.67738	-1.13084	0.000848393	0.0219269
ENSG00000183150	GPR19	G protein-coupled receptor 19 [Source:HGNC Symbol;Acc:HGNC:4473]	-1.41757	0.407266	0.00178181	0.0371238
ENSG00000074706	IPCEF1	interaction protein for cytohesin exchange factors 1 [Source:HGNC Symbol;Acc:HGNC:21204]	-1.2576	-0.372764	0.00210151	0.0410199
ENSG00000183111	ARHGEF37	Rho guanine nucleotide exchange factor 37 [Source:HGNC Symbol;Acc:HGNC:34430]	-1.35721	-0.213691	0.0021152	0.0410303
ENSG00000187186	None	novel protein	-1.15085	-0.531834	0.00246559	0.0443565
ENSG00000157111	TMEM171	transmembrane protein 171 [Source:HGNC Symbol;Acc:HGNC:27031]	-1.036	0.956652	0.00288454	0.0487321

## Sheet: Part_E
Ensembl	name	description	logFC	logCPM	PValue	FDR
ENSG00000147536	GINS4	GINS complex subunit 4 [Source:HGNC Symbol;Acc:HGNC:28226]	1.62856	5.19401	1.80177e-104	2.64824e-100
ENSG00000139178	C1RL	complement C1r subcomponent like [Source:HGNC Symbol;Acc:HGNC:21265]	2.01327	4.46604	5.0148e-95	3.68538e-91
ENSG00000134575	ACP2	acid phosphatase 2, lysosomal [Source:HGNC Symbol;Acc:HGNC:123]	1.94328	4.48923	1.1394e-93	5.58231e-90
ENSG00000104524	PYCR3	pyrroline-5-carboxylate reductase 3 [Source:HGNC Symbol;Acc:HGNC:25846]	1.76173	4.52701	3.99808e-90	1.46909e-86
ENSG00000136279	DBNL	drebrin like [Source:HGNC Symbol;Acc:HGNC:2696]	1.73351	6.81583	1.78357e-89	5.24298e-86
ENSG00000007541	PIGQ	phosphatidylinositol glycan anchor biosynthesis class Q [Source:HGNC Symbol;Acc:HGNC:14135]	1.80804	4.8826	8.93013e-87	2.18758e-83
ENSG00000088881	EBF4	EBF family member 4 [Source:HGNC Symbol;Acc:HGNC:29278]	2.1473	3.44389	1.07532e-85	2.25787e-82
ENSG00000111602	TIMELESS	timeless circadian regulator [Source:HGNC Symbol;Acc:HGNC:11813]	1.43342	6.12342	2.19503e-85	4.03282e-82
ENSG00000121691	CAT	catalase [Source:HGNC Symbol;Acc:HGNC:1516]	1.73793	4.90799	1.26851e-84	2.07161e-81
ENSG00000270647	TAF15	TATA-box binding protein associated factor 15 [Source:HGNC Symbol;Acc:HGNC:11547]	1.60895	7.08441	1.31609e-75	1.93439e-72
ENSG00000150760	DOCK1	dedicator of cytokinesis 1 [Source:HGNC Symbol;Acc:HGNC:2987]	1.38131	6.27108	1.85774e-75	2.48228e-72
ENSG00000183048	SLC25A10	solute carrier family 25 member 10 [Source:HGNC Symbol;Acc:HGNC:10980]	1.95543	3.35326	4.94703e-73	6.05929e-70
ENSG00000223764	LINC02593	long intergenic non-protein coding RNA 2593 [Source:HGNC Symbol;Acc:HGNC:53933]	3.27707	3.75778	2.61779e-72	2.95971e-69
ENSG00000235173	HGH1	HGH1 homolog [Source:HGNC Symbol;Acc:HGNC:24161]	1.46199	5.08784	3.10202e-71	3.25668e-68
ENSG00000156398	SFXN2	sideroflexin 2 [Source:HGNC Symbol;Acc:HGNC:16086]	2.65669	2.25115	1.07181e-69	1.05023e-66
ENSG00000129103	SUMF2	sulfatase modifying factor 2 [Source:HGNC Symbol;Acc:HGNC:20415]	1.20703	6.28476	1.98776e-64	1.826e-61
ENSG00000185504	FAAP100	FA core complex associated protein 100 [Source:HGNC Symbol;Acc:HGNC:26171]	1.47227	4.93315	3.1828e-64	2.75181e-61
ENSG00000049239	H6PD	hexose-6-phosphate dehydrogenase/glucose 1-dehydrogenase [Source:HGNC Symbol;Acc:HGNC:4795]	1.52575	4.75837	4.29675e-64	3.50853e-61
ENSG00000064687	ABCA7	ATP binding cassette subfamily A member 7 [Source:HGNC Symbol;Acc:HGNC:37]	1.83244	3.52853	8.48912e-63	6.23865e-60
ENSG00000167700	MFSD3	major facilitator superfamily domain containing 3 [Source:HGNC Symbol;Acc:HGNC:25157]	1.75751	3.56757	5.3463e-62	3.7419e-59
ENSG00000101463	SYNDIG1	synapse differentiation inducing 1 [Source:HGNC Symbol;Acc:HGNC:15885]	1.34916	4.87312	7.63681e-62	5.10208e-59
ENSG00000117305	HMGCL	3-hydroxy-3-methylglutaryl-CoA lyase [Source:HGNC Symbol;Acc:HGNC:5005]	1.68962	3.66639	2.9466e-61	1.88301e-58
ENSG00000171848	RRM2	ribonucleotide reductase regulatory subunit M2 [Source:HGNC Symbol;Acc:HGNC:10452]	1.36221	7.51034	2.45411e-60	1.50293e-57
ENSG00000165675	ENOX2	ecto-NOX disulfide-thiol exchanger 2 [Source:HGNC Symbol;Acc:HGNC:2259]	1.44379	4.12335	3.34789e-59	1.89259e-56
ENSG00000116151	MORN1	MORN repeat containing 1 [Source:HGNC Symbol;Acc:HGNC:25852]	1.70043	3.04124	5.02464e-59	2.73527e-56
ENSG00000125967	NECAB3	N-terminal EF-hand calcium binding protein 3 [Source:HGNC Symbol;Acc:HGNC:15851]	1.70232	5.25233	1.86332e-58	9.78108e-56
ENSG00000162144	CYB561A3	cytochrome b561 family member A3 [Source:HGNC Symbol;Acc:HGNC:23014]	1.31621	5.5736	3.11536e-58	1.57895e-55
ENSG00000102384	CENPI	centromere protein I [Source:HGNC Symbol;Acc:HGNC:3968]	1.28829	5.74374	5.8972e-58	2.88924e-55
ENSG00000242498	ARPIN	actin related protein 2/3 complex inhibitor [Source:HGNC Symbol;Acc:HGNC:28782]	1.44539	5.10862	2.55338e-57	1.21063e-54
ENSG00000167740	CYB5D2	cytochrome b5 domain containing 2 [Source:HGNC Symbol;Acc:HGNC:28471]	1.53101	3.50558	4.20198e-57	1.93002e-54
ENSG00000117448	AKR1A1	aldo-keto reductase family 1 member A1 [Source:HGNC Symbol;Acc:HGNC:380]	1.38925	5.51673	3.35312e-56	1.49346e-53
ENSG00000230487	PSMG3-AS1	PSMG3 antisense RNA 1 (head to head) [Source:HGNC Symbol;Acc:HGNC:22230]	2.92702	2.31756	5.16922e-56	2.23462e-53
ENSG00000291080	ZNF252P	zinc finger protein 252, pseudogene [Source:HGNC Symbol;Acc:HGNC:13046]	1.68724	3.15922	5.84869e-56	2.45612e-53
ENSG00000185189	NRBP2	nuclear receptor binding protein 2 [Source:HGNC Symbol;Acc:HGNC:19339]	1.4215	4.73685	1.24018e-55	4.79689e-53
ENSG00000123739	PLA2G12A	phospholipase A2 group XIIA [Source:HGNC Symbol;Acc:HGNC:18554]	1.44238	3.88142	2.89843e-55	1.09234e-52
ENSG00000042445	RETSAT	retinol saturase [Source:HGNC Symbol;Acc:HGNC:25991]	1.23181	4.9979	4.38559e-55	1.61148e-52
ENSG00000163683	SMIM14	small integral membrane protein 14 [Source:HGNC Symbol;Acc:HGNC:27321]	1.2514	5.14996	4.95139e-55	1.77501e-52
ENSG00000115486	GGCX	gamma-glutamyl carboxylase [Source:HGNC Symbol;Acc:HGNC:4247]	1.31221	5.3688	5.18892e-55	1.81588e-52
ENSG00000113583	C5orf15	chromosome 5 open reading frame 15 [Source:HGNC Symbol;Acc:HGNC:20656]	1.28214	6.76316	3.06782e-54	1.02479e-51
ENSG00000189306	RRP7A	ribosomal RNA processing 7 homolog A [Source:HGNC Symbol;Acc:HGNC:24286]	1.11642	6.64988	7.85209e-53	2.50891e-50
ENSG00000198951	NAGA	alpha-N-acetylgalactosaminidase [Source:HGNC Symbol;Acc:HGNC:7631]	1.23631	5.28609	1.17731e-52	3.68172e-50
ENSG00000142102	PGGHG	protein-glucosylgalactosylhydroxylysine glucosidase [Source:HGNC Symbol;Acc:HGNC:26210]	2.17059	4.09519	2.91036e-51	8.91176e-49
ENSG00000204264	PSMB8	proteasome 20S subunit beta 8 [Source:HGNC Symbol;Acc:HGNC:9545]	1.106	6.25549	3.33276e-51	9.99692e-49
ENSG00000259495	ARNT2-DT	ARNT2 divergent transcript [Source:HGNC Symbol;Acc:HGNC:56077]	2.91873	1.97944	8.69759e-51	2.55674e-48
ENSG00000158793	NIT1	nitrilase 1 [Source:HGNC Symbol;Acc:HGNC:7828]	1.46467	3.9811	9.11503e-51	2.62692e-48
ENSG00000101940	WDR13	WD repeat domain 13 [Source:HGNC Symbol;Acc:HGNC:14352]	1.30755	4.49512	1.30033e-50	3.67543e-48
ENSG00000044090	CUL7	cullin 7 [Source:HGNC Symbol;Acc:HGNC:21024]	1.47651	4.84834	1.73319e-50	4.80649e-48
ENSG00000100106	TRIOBP	TRIO and F-actin binding protein [Source:HGNC Symbol;Acc:HGNC:17009]	1.04771	6.09549	3.13138e-50	8.52317e-48
ENSG00000130005	GAMT	guanidinoacetate N-methyltransferase [Source:HGNC Symbol;Acc:HGNC:4136]	1.23253	4.99107	4.14152e-50	1.10676e-47
ENSG00000187634	SAMD11	sterile alpha motif domain containing 11 [Source:HGNC Symbol;Acc:HGNC:28706]	1.32835	4.6081	5.54665e-50	1.4558e-47
ENSG00000167508	MVD	mevalonate diphosphate decarboxylase [Source:HGNC Symbol;Acc:HGNC:7529]	1.29106	4.77693	5.80267e-49	1.49628e-46
ENSG00000101109	STK4	serine/threonine kinase 4 [Source:HGNC Symbol;Acc:HGNC:11408]	1.17831	6.1319	1.32463e-48	3.3568e-46
ENSG00000100299	ARSA	arylsulfatase A [Source:HGNC Symbol;Acc:HGNC:713]	1.54034	4.17737	1.35264e-48	3.36967e-46
ENSG00000077943	ITGA8	integrin subunit alpha 8 [Source:HGNC Symbol;Acc:HGNC:6144]	1.48396	5.08799	1.90214e-48	4.65961e-46
ENSG00000100889	PCK2	phosphoenolpyruvate carboxykinase 2, mitochondrial [Source:HGNC Symbol;Acc:HGNC:8725]	1.51136	3.545	2.00569e-48	4.83272e-46
ENSG00000145040	UCN2	urocortin 2 [Source:HGNC Symbol;Acc:HGNC:18414]	1.52204	3.17949	2.03015e-46	4.73636e-44
ENSG00000269837	IPO5P1	importin 5 pseudogene 1 [Source:HGNC Symbol;Acc:HGNC:49687]	2.96584	1.81716	8.1393e-46	1.86924e-43
ENSG00000186472	PCLO	piccolo presynaptic cytomatrix protein [Source:HGNC Symbol;Acc:HGNC:13406]	1.20219	5.34495	1.48654e-45	3.31048e-43
ENSG00000152904	GGPS1	geranylgeranyl diphosphate synthase 1 [Source:HGNC Symbol;Acc:HGNC:4249]	1.27877	3.98492	2.70231e-45	5.84097e-43
ENSG00000115392	FANCL	FA complementation group L [Source:HGNC Symbol;Acc:HGNC:20748]	1.12609	4.72575	3.40747e-45	7.25841e-43
ENSG00000116793	PHTF1	putative homeodomain transcription factor 1 [Source:HGNC Symbol;Acc:HGNC:8939]	1.28257	5.54161	8.87465e-45	1.86342e-42
ENSG00000159792	PSKH1	protein serine kinase H1 [Source:HGNC Symbol;Acc:HGNC:9529]	1.0991	5.10747	1.25411e-44	2.56013e-42
ENSG00000118762	PKD2	polycystin 2, transient receptor potential cation channel [Source:HGNC Symbol;Acc:HGNC:9009]	1.15097	5.43277	2.43229e-44	4.89723e-42
ENSG00000165516	KLHDC2	kelch domain containing 2 [Source:HGNC Symbol;Acc:HGNC:20231]	1.5293	2.90836	5.55611e-44	1.10356e-41
ENSG00000135414	GDF11	growth differentiation factor 11 [Source:HGNC Symbol;Acc:HGNC:4216]	1.28369	4.35487	7.74388e-44	1.51759e-41
ENSG00000171246	NPTX1	neuronal pentraxin 1 [Source:HGNC Symbol;Acc:HGNC:7952]	1.2219	6.9802	8.90012e-44	1.72124e-41
ENSG00000224870	MRPL20-AS1	MRPL20 antisense RNA 1 [Source:HGNC Symbol;Acc:HGNC:27125]	1.34241	3.76559	1.49813e-42	2.85968e-40
ENSG00000004975	DVL2	dishevelled segment polarity protein 2 [Source:HGNC Symbol;Acc:HGNC:3086]	1.12248	5.64387	1.57603e-42	2.96981e-40
ENSG00000132485	ZRANB2	zinc finger RANBP2-type containing 2 [Source:HGNC Symbol;Acc:HGNC:13058]	1.29863	6.75402	1.8518e-42	3.44529e-40
ENSG00000167969	ECI1	enoyl-CoA delta isomerase 1 [Source:HGNC Symbol;Acc:HGNC:2703]	1.13204	4.78451	8.25202e-42	1.49739e-39
ENSG00000105755	ETHE1	ETHE1 persulfide dioxygenase [Source:HGNC Symbol;Acc:HGNC:23287]	1.54808	3.0433	8.59076e-42	1.53984e-39
ENSG00000171161	ZNF672	zinc finger protein 672 [Source:HGNC Symbol;Acc:HGNC:26179]	1.20148	4.58988	1.96242e-41	3.47514e-39
ENSG00000186687	LYRM7	LYR motif containing 7 [Source:HGNC Symbol;Acc:HGNC:28072]	1.13484	5.31137	7.70297e-41	1.34784e-38
ENSG00000079974	RABL2B	RAB, member of RAS oncogene family like 2B [Source:HGNC Symbol;Acc:HGNC:9800]	1.27055	3.70822	1.64386e-40	2.84253e-38
ENSG00000163348	PYGO2	pygopus family PHD finger 2 [Source:HGNC Symbol;Acc:HGNC:30257]	1.03242	5.12962	2.0364e-40	3.48034e-38
ENSG00000104643	MTMR9	myotubularin related protein 9 [Source:HGNC Symbol;Acc:HGNC:14596]	1.16605	4.46753	4.74954e-40	8.02399e-38
ENSG00000146802	TMEM168	transmembrane protein 168 [Source:HGNC Symbol;Acc:HGNC:25826]	1.32717	3.3904	5.63741e-40	9.41576e-38
ENSG00000100258	LMF2	lipase maturation factor 2 [Source:HGNC Symbol;Acc:HGNC:25096]	1.21244	6.91294	9.28873e-40	1.534e-37
ENSG00000141349	G6PC3	glucose-6-phosphatase catalytic subunit 3 [Source:HGNC Symbol;Acc:HGNC:24861]	1.02138	5.92673	1.03734e-39	1.69409e-37
ENSG00000124120	TTPAL	alpha tocopherol transfer protein like [Source:HGNC Symbol;Acc:HGNC:16114]	1.02305	5.76668	1.12273e-39	1.8134e-37
ENSG00000188486	H2AX	H2A.X variant histone [Source:HGNC Symbol;Acc:HGNC:4739]	1.01369	6.34298	1.15222e-39	1.8408e-37
ENSG00000254635	WAC-AS1	WAC antisense RNA 1 (head to head) [Source:HGNC Symbol;Acc:HGNC:27347]	1.36518	3.76621	1.49305e-39	2.35967e-37
ENSG00000173992	CCS	copper chaperone for superoxide dismutase [Source:HGNC Symbol;Acc:HGNC:1613]	1.32165	3.48418	5.70781e-39	8.64881e-37
ENSG00000108479	GALK1	galactokinase 1 [Source:HGNC Symbol;Acc:HGNC:4118]	1.17646	4.20664	5.77437e-39	8.66037e-37
ENSG00000060642	PIGV	phosphatidylinositol glycan anchor biosynthesis class V [Source:HGNC Symbol;Acc:HGNC:26031]	1.19525	3.52328	9.85609e-39	1.44865e-36
ENSG00000165102	HGSNAT	heparan-alpha-glucosaminide N-acetyltransferase [Source:HGNC Symbol;Acc:HGNC:26527]	1.03014	5.47802	1.08807e-38	1.58341e-36
ENSG00000165475	CRYL1	crystallin lambda 1 [Source:HGNC Symbol;Acc:HGNC:18246]	2.72687	1.78789	1.27839e-38	1.84213e-36
ENSG00000226419	SLC16A1-AS1	SLC16A1 antisense RNA 1 [Source:HGNC Symbol;Acc:HGNC:49445]	1.37643	2.98202	2.85479e-38	4.07376e-36
ENSG00000144354	CDCA7	cell division cycle associated 7 [Source:HGNC Symbol;Acc:HGNC:14628]	1.11005	6.54074	2.99791e-38	4.23685e-36
ENSG00000189057	FAM111B	FAM111 trypsin like peptidase B [Source:HGNC Symbol;Acc:HGNC:24200]	1.07682	5.83526	6.56228e-38	9.01424e-36
ENSG00000171298	GAA	alpha glucosidase [Source:HGNC Symbol;Acc:HGNC:4065]	1.07833	5.53281	8.08919e-38	1.08086e-35
ENSG00000237807	LINC02984	long intergenic non-protein coding RNA 2984 [Source:HGNC Symbol;Acc:HGNC:56063]	1.31174	4.09322	8.79388e-38	1.16444e-35
ENSG00000182473	EXOC7	exocyst complex component 7 [Source:HGNC Symbol;Acc:HGNC:23214]	1.00757	5.96919	9.36003e-38	1.22834e-35
ENSG00000119943	PYROXD2	pyridine nucleotide-disulphide oxidoreductase domain 2 [Source:HGNC Symbol;Acc:HGNC:23517]	1.22867	3.26158	1.14674e-37	1.47849e-35
ENSG00000100379	KCTD17	potassium channel tetramerization domain containing 17 [Source:HGNC Symbol;Acc:HGNC:25705]	1.0265	4.78822	1.16255e-37	1.48583e-35
ENSG00000132394	EEFSEC	eukaryotic elongation factor, selenocysteine-tRNA specific [Source:HGNC Symbol;Acc:HGNC:24614]	1.12791	3.68236	1.79759e-37	2.27768e-35
ENSG00000103319	EEF2K	eukaryotic elongation factor 2 kinase [Source:HGNC Symbol;Acc:HGNC:24615]	1.03042	5.29501	2.3209e-37	2.91561e-35
ENSG00000064490	RFXANK	regulatory factor X associated ankyrin containing protein [Source:HGNC Symbol;Acc:HGNC:9987]	1.23789	4.49476	3.30496e-37	4.08204e-35
ENSG00000263753	LINC00667	long intergenic non-protein coding RNA 667 [Source:HGNC Symbol;Acc:HGNC:27906]	1.14041	4.43276	4.51815e-37	5.53398e-35
ENSG00000128973	CLN6	CLN6 transmembrane ER protein [Source:HGNC Symbol;Acc:HGNC:2077]	1.11256	5.44847	4.55808e-37	5.53675e-35
ENSG00000106018	VIPR2	vasoactive intestinal peptide receptor 2 [Source:HGNC Symbol;Acc:HGNC:12695]	2.07966	2.28722	5.12332e-37	6.17234e-35
ENSG00000215012	RTL10	retrotransposon Gag like 10 [Source:HGNC Symbol;Acc:HGNC:26112]	1.13625	5.37922	6.74291e-37	8.0575e-35
ENSG00000168803	ADAL	adenosine deaminase like [Source:HGNC Symbol;Acc:HGNC:31853]	1.18795	4.14699	1.15582e-36	1.34827e-34
ENSG00000180354	MTURN	maturin, neural progenitor differentiation regulator homolog [Source:HGNC Symbol;Acc:HGNC:25457]	1.19417	3.72396	1.19776e-36	1.3862e-34
ENSG00000198700	IPO9	importin 9 [Source:HGNC Symbol;Acc:HGNC:19425]	1.11699	7.5196	1.26115e-36	1.43884e-34
ENSG00000166997	CNPY4	canopy FGF signaling regulator 4 [Source:HGNC Symbol;Acc:HGNC:28631]	1.17846	3.84205	1.26283e-36	1.43884e-34
ENSG00000184988	TMEM106A	transmembrane protein 106A [Source:HGNC Symbol;Acc:HGNC:28288]	2.02631	2.00573	4.20726e-36	4.72048e-34
ENSG00000092330	TINF2	TERF1 interacting nuclear factor 2 [Source:HGNC Symbol;Acc:HGNC:11824]	1.05825	3.74152	5.98945e-36	6.66916e-34
ENSG00000104219	ZDHHC2	zinc finger DHHC-type palmitoyltransferase 2 [Source:HGNC Symbol;Acc:HGNC:18469]	1.21223	4.29843	7.39566e-36	8.17304e-34
ENSG00000162073	PAQR4	progestin and adipoQ receptor family member 4 [Source:HGNC Symbol;Acc:HGNC:26386]	1.03585	4.73588	1.17065e-35	1.28405e-33
ENSG00000176108	CHMP6	charged multivesicular body protein 6 [Source:HGNC Symbol;Acc:HGNC:25675]	1.12867	4.67117	1.62215e-35	1.75312e-33
ENSG00000099998	GGT5	gamma-glutamyltransferase 5 [Source:HGNC Symbol;Acc:HGNC:4260]	1.08773	4.218	1.65313e-35	1.76831e-33
ENSG00000213949	ITGA1	integrin subunit alpha 1 [Source:HGNC Symbol;Acc:HGNC:6134]	1.11203	3.47789	1.66027e-35	1.76831e-33
ENSG00000006015	REX1BD	required for excision 1-B domain containing [Source:HGNC Symbol;Acc:HGNC:26098]	1.11243	3.68345	3.96456e-35	4.0466e-33
ENSG00000178802	MPI	mannose phosphate isomerase [Source:HGNC Symbol;Acc:HGNC:7216]	1.08477	5.12051	8.6243e-35	8.74206e-33
ENSG00000059378	PARP12	poly(ADP-ribose) polymerase family member 12 [Source:HGNC Symbol;Acc:HGNC:21919]	1.13801	4.64679	1.25568e-34	1.26411e-32
ENSG00000112902	SEMA5A	semaphorin 5A [Source:HGNC Symbol;Acc:HGNC:10736]	1.13707	5.04146	1.50062e-34	1.50042e-32
ENSG00000100228	RAB36	RAB36, member RAS oncogene family [Source:HGNC Symbol;Acc:HGNC:9775]	1.05513	4.31982	1.58299e-34	1.57208e-32
ENSG00000196510	ANAPC7	anaphase promoting complex subunit 7 [Source:HGNC Symbol;Acc:HGNC:17380]	1.01719	5.40633	1.60536e-34	1.5836e-32
ENSG00000089335	ZNF302	zinc finger protein 302 [Source:HGNC Symbol;Acc:HGNC:13848]	1.16058	4.34206	3.17022e-34	3.08583e-32
ENSG00000170846	None	novel protein, similar to Morf4 family associated protein 1	1.15485	4.06123	3.63457e-34	3.51453e-32
ENSG00000115073	ACTR1B	actin related protein 1B [Source:HGNC Symbol;Acc:HGNC:168]	1.0993	4.50989	4.97807e-34	4.75115e-32
ENSG00000197208	SLC22A4	solute carrier family 22 member 4 [Source:HGNC Symbol;Acc:HGNC:10968]	1.66231	2.9752	6.07569e-34	5.76132e-32
ENSG00000169609	C15orf40	chromosome 15 open reading frame 40 [Source:HGNC Symbol;Acc:HGNC:28443]	1.1148	4.03124	7.2787e-34	6.85785e-32
ENSG00000138801	PAPSS1	3'-phosphoadenosine 5'-phosphosulfate synthase 1 [Source:HGNC Symbol;Acc:HGNC:8603]	1.10337	6.76261	2.61129e-33	2.42916e-31
ENSG00000139624	CERS5	ceramide synthase 5 [Source:HGNC Symbol;Acc:HGNC:23749]	1.00717	4.56268	3.2849e-33	3.03657e-31
ENSG00000140525	FANCI	FA complementation group I [Source:HGNC Symbol;Acc:HGNC:25568]	1.00316	7.28075	7.65508e-33	6.94533e-31
ENSG00000184787	UBE2G2	ubiquitin conjugating enzyme E2 G2 [Source:HGNC Symbol;Acc:HGNC:12483]	1.12329	6.85314	1.31127e-32	1.16806e-30
ENSG00000125247	TMTC4	transmembrane O-mannosyltransferase targeting cadherins 4 [Source:HGNC Symbol;Acc:HGNC:25904]	1.25652	3.13446	1.61383e-32	1.42892e-30
ENSG00000105928	GSDME	gasdermin E [Source:HGNC Symbol;Acc:HGNC:2810]	1.02288	5.30413	2.01392e-32	1.77249e-30
ENSG00000004139	SARM1	sterile alpha and TIR motif containing 1 [Source:HGNC Symbol;Acc:HGNC:17074]	1.11246	4.01407	2.19602e-32	1.92126e-30
ENSG00000133739	LRRCC1	leucine rich repeat and coiled-coil centrosomal protein 1 [Source:HGNC Symbol;Acc:HGNC:29373]	1.42298	3.49034	2.27481e-32	1.97841e-30
ENSG00000114779	ABHD14B	abhydrolase domain containing 14B [Source:HGNC Symbol;Acc:HGNC:28235]	1.16448	4.94959	3.45149e-32	2.94942e-30
ENSG00000114026	OGG1	8-oxoguanine DNA glycosylase [Source:HGNC Symbol;Acc:HGNC:8125]	1.03993	4.23806	6.23485e-32	5.17739e-30
ENSG00000141314	RHBDL3	rhomboid like 3 [Source:HGNC Symbol;Acc:HGNC:16502]	1.14332	3.96822	9.04275e-32	7.42516e-30
ENSG00000159147	DONSON	DNA replication fork stabilization factor DONSON [Source:HGNC Symbol;Acc:HGNC:2993]	1.14935	5.48504	1.12281e-31	9.16836e-30
ENSG00000175305	CCNE2	cyclin E2 [Source:HGNC Symbol;Acc:HGNC:1590]	1.0252	4.6161	1.18058e-31	9.58682e-30
ENSG00000122694	GLIPR2	GLI pathogenesis related 2 [Source:HGNC Symbol;Acc:HGNC:18007]	1.01929	3.97954	1.92419e-31	1.55394e-29
ENSG00000157379	DHRS1	dehydrogenase/reductase 1 [Source:HGNC Symbol;Acc:HGNC:16445]	1.60467	2.59267	2.23282e-31	1.78358e-29
ENSG00000245532	NEAT1	nuclear paraspeckle assembly transcript 1 [Source:HGNC Symbol;Acc:HGNC:30815]	1.63128	7.04987	2.42968e-31	1.93035e-29
ENSG00000258289	CHURC1	churchill domain containing 1 [Source:HGNC Symbol;Acc:HGNC:20099]	1.12964	3.7964	2.69363e-31	2.12854e-29
ENSG00000106804	C5	complement C5 [Source:HGNC Symbol;Acc:HGNC:1331]	1.79145	2.84369	3.58826e-31	2.79049e-29
ENSG00000188157	AGRN	agrin [Source:HGNC Symbol;Acc:HGNC:329]	1.02913	7.47371	5.62469e-31	4.30582e-29
ENSG00000106077	ABHD11	abhydrolase domain containing 11 [Source:HGNC Symbol;Acc:HGNC:16407]	1.07665	4.28818	9.77756e-31	7.40777e-29
ENSG00000115738	ID2	inhibitor of DNA binding 2 [Source:HGNC Symbol;Acc:HGNC:5361]	1.11067	4.77258	9.90567e-31	7.46634e-29
ENSG00000127125	PPCS	phosphopantothenoylcysteine synthetase [Source:HGNC Symbol;Acc:HGNC:25686]	1.01127	4.70524	6.33007e-30	4.62883e-28
ENSG00000099999	RNF215	ring finger protein 215 [Source:HGNC Symbol;Acc:HGNC:33434]	1.23123	3.27522	1.39206e-29	9.9807e-28
ENSG00000177352	CCDC71	coiled-coil domain containing 71 [Source:HGNC Symbol;Acc:HGNC:25760]	1.14764	3.91786	1.52315e-29	1.08676e-27
ENSG00000268362	None	novel transcript	1.96123	2.93211	1.76038e-29	1.24995e-27
ENSG00000171227	TMEM37	transmembrane protein 37 [Source:HGNC Symbol;Acc:HGNC:18216]	1.21616	2.81465	1.80051e-29	1.2723e-27
ENSG00000102879	CORO1A	coronin 1A [Source:HGNC Symbol;Acc:HGNC:2252]	1.1584	3.10127	6.75288e-29	4.61646e-27
ENSG00000068784	SRBD1	S1 RNA binding domain 1 [Source:HGNC Symbol;Acc:HGNC:25521]	1.04629	4.5938	8.09008e-29	5.47963e-27
ENSG00000120899	PTK2B	protein tyrosine kinase 2 beta [Source:HGNC Symbol;Acc:HGNC:9612]	2.38864	1.28522	9.63067e-29	6.44443e-27
ENSG00000213347	MXD3	MAX dimerization protein 3 [Source:HGNC Symbol;Acc:HGNC:14008]	1.06394	4.273	9.64604e-29	6.44443e-27
ENSG00000104381	GDAP1	ganglioside induced differentiation associated protein 1 [Source:HGNC Symbol;Acc:HGNC:15968]	1.03368	4.23577	1.47471e-28	9.67644e-27
ENSG00000196187	TMEM63A	transmembrane protein 63A [Source:HGNC Symbol;Acc:HGNC:29118]	1.20211	4.36593	1.83692e-28	1.19465e-26
ENSG00000185808	PIGP	phosphatidylinositol glycan anchor biosynthesis class P [Source:HGNC Symbol;Acc:HGNC:3046]	1.24159	3.16812	2.46597e-28	1.58969e-26
ENSG00000139438	FAM222A	family with sequence similarity 222 member A [Source:HGNC Symbol;Acc:HGNC:25915]	1.78419	1.83831	7.92087e-28	4.91228e-26
ENSG00000276672	None	novel transcript, sense intronic to RFC3	1.86413	2.07544	8.85611e-28	5.44632e-26
ENSG00000104081	BMF	Bcl2 modifying factor [Source:HGNC Symbol;Acc:HGNC:24132]	1.40957	4.21218	2.10563e-27	1.26838e-25
ENSG00000081692	JMJD4	jumonji domain containing 4 [Source:HGNC Symbol;Acc:HGNC:25724]	1.26492	2.97939	2.44883e-27	1.4691e-25
ENSG00000163521	GLB1L	galactosidase beta 1 like [Source:HGNC Symbol;Acc:HGNC:28129]	1.69233	2.44537	3.95289e-27	2.33332e-25
ENSG00000167964	RAB26	RAB26, member RAS oncogene family [Source:HGNC Symbol;Acc:HGNC:14259]	2.4987	1.92453	4.06763e-27	2.391e-25
ENSG00000168936	TMEM129	transmembrane protein 129, E3 ubiquitin ligase [Source:HGNC Symbol;Acc:HGNC:25137]	1.12093	4.07627	4.08315e-27	2.391e-25
ENSG00000196670	ZFP62	ZFP62 zinc finger protein [Source:HGNC Symbol;Acc:HGNC:23241]	1.03885	3.89213	5.63814e-27	3.26257e-25
ENSG00000274180	NATD1	N-acetyltransferase domain containing 1 [Source:HGNC Symbol;Acc:HGNC:30770]	1.2357	2.86079	5.83382e-27	3.36257e-25
ENSG00000168016	TRANK1	tetratricopeptide repeat and ankyrin repeat containing 1 [Source:HGNC Symbol;Acc:HGNC:29011]	1.12582	3.9126	6.29626e-27	3.61494e-25
ENSG00000105404	RABAC1	Rab acceptor 1 [Source:HGNC Symbol;Acc:HGNC:9794]	1.07981	3.95102	1.11182e-26	6.23722e-25
ENSG00000125864	BFSP1	beaded filament structural protein 1 [Source:HGNC Symbol;Acc:HGNC:1040]	1.04708	3.71399	1.32234e-26	7.33425e-25
ENSG00000285294	LINC00842	long intergenic non-protein coding RNA 842 [Source:HGNC Symbol;Acc:HGNC:44989]	1.09968	3.25429	1.78984e-26	9.77957e-25
ENSG00000171903	CYP4F11	cytochrome P450 family 4 subfamily F member 11 [Source:HGNC Symbol;Acc:HGNC:13265]	1.01513	5.56271	2.71829e-26	1.4743e-24
ENSG00000148225	WDR31	WD repeat domain 31 [Source:HGNC Symbol;Acc:HGNC:21421]	2.5071	1.46667	3.24888e-26	1.75559e-24
ENSG00000183513	COA5	cytochrome c oxidase assembly factor 5 [Source:HGNC Symbol;Acc:HGNC:33848]	1.00891	3.76538	3.61354e-26	1.93839e-24
ENSG00000269896	None	small nuclear ribonucleoprotein N (SNRPN) pseudogene	2.83311	0.692046	4.17092e-26	2.22924e-24
ENSG00000234684	SDCBP2-AS1	SDCBP2 antisense RNA 1 [Source:HGNC Symbol;Acc:HGNC:44314]	1.20678	2.86076	4.31439e-26	2.29757e-24
ENSG00000161618	ALDH16A1	aldehyde dehydrogenase 16 family member A1 [Source:HGNC Symbol;Acc:HGNC:28114]	1.08824	3.77008	5.01373e-26	2.66035e-24
ENSG00000174516	PELI3	pellino E3 ubiquitin protein ligase family member 3 [Source:HGNC Symbol;Acc:HGNC:30010]	1.4923	2.98277	5.12189e-26	2.70797e-24
ENSG00000154930	ACSS1	acyl-CoA synthetase short chain family member 1 [Source:HGNC Symbol;Acc:HGNC:16091]	1.3889	2.59486	1.14267e-25	5.93459e-24
ENSG00000229953	BCAN-AS2	BCAN antisense RNA 2 [Source:HGNC Symbol;Acc:HGNC:56267]	2.00192	1.47522	3.02652e-25	1.51306e-23
ENSG00000157404	KIT	KIT proto-oncogene, receptor tyrosine kinase [Source:HGNC Symbol;Acc:HGNC:6342]	1.1781	5.6325	3.9373e-25	1.95508e-23
ENSG00000142619	PADI3	peptidyl arginine deiminase 3 [Source:HGNC Symbol;Acc:HGNC:18337]	1.58667	2.25379	4.3647e-25	2.16001e-23
ENSG00000172086	KRCC1	lysine rich coiled-coil 1 [Source:HGNC Symbol;Acc:HGNC:28039]	1.17149	3.856	4.55523e-25	2.24674e-23
ENSG00000000003	TSPAN6	tetraspanin 6 [Source:HGNC Symbol;Acc:HGNC:11858]	1.21487	3.0842	4.57424e-25	2.24857e-23
ENSG00000197852	INKA2	inka box actin regulator 2 [Source:HGNC Symbol;Acc:HGNC:28045]	1.15251	3.70285	7.80597e-25	3.78654e-23
ENSG00000164509	IL31RA	interleukin 31 receptor A [Source:HGNC Symbol;Acc:HGNC:18969]	1.07903	3.78698	9.3865e-25	4.52337e-23
ENSG00000169252	ADRB2	adrenoceptor beta 2 [Source:HGNC Symbol;Acc:HGNC:286]	1.1828	3.47318	9.67163e-25	4.64554e-23
ENSG00000272142	LYRM4-AS1	LYRM4 antisense RNA 1 [Source:NCBI gene (formerly Entrezgene);Acc:100129461]	1.01297	3.15244	1.68157e-24	7.87126e-23
ENSG00000187624	C17orf97	chromosome 17 open reading frame 97 [Source:HGNC Symbol;Acc:HGNC:33800]	1.22034	2.62241	1.86461e-24	8.64544e-23
ENSG00000078804	TP53INP2	tumor protein p53 inducible nuclear protein 2 [Source:HGNC Symbol;Acc:HGNC:16104]	1.01515	4.40002	2.59429e-24	1.19533e-22
ENSG00000272405	None	novel transcript, antisense to BCAN	1.76972	3.70683	2.84514e-24	1.30681e-22
ENSG00000231890	DARS1-AS1	DARS1 antisense RNA 1 [Source:HGNC Symbol;Acc:HGNC:40170]	3.01972	1.05258	4.08423e-24	1.85852e-22
ENSG00000108602	ALDH3A1	aldehyde dehydrogenase 3 family member A1 [Source:HGNC Symbol;Acc:HGNC:405]	1.17548	5.52444	6.56993e-24	2.95305e-22
ENSG00000118849	RARRES1	retinoic acid receptor responder 1 [Source:HGNC Symbol;Acc:HGNC:9867]	1.18988	3.47009	7.29518e-24	3.24923e-22
ENSG00000038002	AGA	aspartylglucosaminidase [Source:HGNC Symbol;Acc:HGNC:318]	1.00685	4.05108	7.4378e-24	3.29279e-22
ENSG00000168453	HR	HR lysine demethylase and nuclear receptor corepressor [Source:HGNC Symbol;Acc:HGNC:5172]	1.15405	3.98484	1.4969e-23	6.45205e-22
ENSG00000205544	TMEM256	transmembrane protein 256 [Source:HGNC Symbol;Acc:HGNC:28618]	1.09577	2.98953	1.74957e-23	7.47536e-22
ENSG00000115129	TP53I3	tumor protein p53 inducible protein 3 [Source:HGNC Symbol;Acc:HGNC:19373]	1.10776	2.64388	3.64559e-23	1.52224e-21
ENSG00000205559	CHKB-DT	CHKB divergent transcript [Source:HGNC Symbol;Acc:HGNC:40146]	2.35456	1.53716	8.0283e-23	3.25967e-21
ENSG00000078900	TP73	tumor protein p73 [Source:HGNC Symbol;Acc:HGNC:12003]	1.08523	2.86679	8.60859e-23	3.47607e-21
ENSG00000164010	ERMAP	erythroblast membrane associated protein (Scianna blood group) [Source:HGNC Symbol;Acc:HGNC:15743]	1.51961	3.05378	9.09651e-23	3.65302e-21
ENSG00000099957	P2RX6	purinergic receptor P2X 6 [Source:HGNC Symbol;Acc:HGNC:8538]	1.58586	3.07394	1.44054e-22	5.63114e-21
ENSG00000169621	APLF	aprataxin and PNKP like factor [Source:HGNC Symbol;Acc:HGNC:28724]	1.45937	2.19249	3.40561e-22	1.29343e-20
ENSG00000267080	ASB16-AS1	ASB16 antisense RNA 1 [Source:HGNC Symbol;Acc:HGNC:25442]	1.19471	3.09541	8.62927e-22	3.17877e-20
ENSG00000169740	ZNF32	zinc finger protein 32 [Source:HGNC Symbol;Acc:HGNC:13095]	1.0837	2.91465	9.08287e-22	3.3375e-20
ENSG00000245213	GALNT7-DT	GALNT7 divergent transcript [Source:HGNC Symbol;Acc:HGNC:55604]	1.54745	1.9412	1.09581e-21	4.00653e-20
ENSG00000145916	RMND5B	required for meiotic nuclear division 5 homolog B [Source:HGNC Symbol;Acc:HGNC:26181]	1.02361	3.44033	4.37939e-21	1.52894e-19
ENSG00000163590	PPM1L	protein phosphatase, Mg2+/Mn2+ dependent 1L [Source:HGNC Symbol;Acc:HGNC:16381]	1.03012	2.88104	5.48042e-21	1.89532e-19
ENSG00000172731	LRRC20	leucine rich repeat containing 20 [Source:HGNC Symbol;Acc:HGNC:23421]	1.20211	2.9369	9.30248e-21	3.15769e-19
ENSG00000145476	CYP4V2	cytochrome P450 family 4 subfamily V member 2 [Source:HGNC Symbol;Acc:HGNC:23198]	1.75562	2.72798	1.07182e-20	3.60496e-19
ENSG00000125375	DMAC2L	distal membrane arm assembly component 2 like [Source:HGNC Symbol;Acc:HGNC:18799]	1.42268	2.24875	1.18876e-20	3.98005e-19
ENSG00000107614	TRDMT1	tRNA aspartic acid methyltransferase 1 [Source:HGNC Symbol;Acc:HGNC:2977]	1.07199	2.82465	1.94664e-20	6.4296e-19
ENSG00000182057	OGFRP1	opioid growth factor receptor pseudogene 1 [Source:HGNC Symbol;Acc:HGNC:50511]	1.61635	1.96064	2.20047e-20	7.23547e-19
ENSG00000290292	HOMEZ	homeobox and leucine zipper encoding [Source:HGNC Symbol;Acc:HGNC:20164]	1.0685	2.93973	2.76565e-20	9.03046e-19
ENSG00000213339	QTRT1	queuine tRNA-ribosyltransferase catalytic subunit 1 [Source:HGNC Symbol;Acc:HGNC:23797]	1.10743	4.06028	3.81757e-20	1.2305e-18
ENSG00000151665	PIGF	phosphatidylinositol glycan anchor biosynthesis class F [Source:HGNC Symbol;Acc:HGNC:8962]	1.2008	3.10116	6.14599e-20	1.94266e-18
ENSG00000182165	TP53TG1	TP53 target 1 [Source:HGNC Symbol;Acc:HGNC:17026]	1.76515	3.33039	6.80153e-20	2.14066e-18
ENSG00000171448	ZBTB26	zinc finger and BTB domain containing 26 [Source:HGNC Symbol;Acc:HGNC:23383]	1.01603	2.87882	9.09416e-20	2.81996e-18
ENSG00000229043	ZFAND2A-DT	ZFAND2A divergent transcript [Source:HGNC Symbol;Acc:HGNC:41187]	1.65505	1.99366	1.70808e-19	5.1978e-18
ENSG00000241316	SUCLG2-DT	SUCLG2 divergent transcript [Source:HGNC Symbol;Acc:HGNC:49643]	1.11833	2.83894	2.10486e-19	6.3396e-18
ENSG00000188878	FBF1	Fas binding factor 1 [Source:HGNC Symbol;Acc:HGNC:24674]	1.2404	2.59339	2.43249e-19	7.26681e-18
ENSG00000167220	HDHD2	haloacid dehalogenase like hydrolase domain containing 2 [Source:HGNC Symbol;Acc:HGNC:25364]	2.11773	0.950577	7.10636e-19	2.07241e-17
ENSG00000291223	FAM86DP	family with sequence similarity 86 member D, pseudogene [Source:HGNC Symbol;Acc:HGNC:32659]	1.04791	3.12686	7.22466e-19	2.10273e-17
ENSG00000255121	CENATAC-DT	CENATAC divergent transcript [Source:HGNC Symbol;Acc:HGNC:54215]	1.84552	1.48135	9.82897e-19	2.8216e-17
ENSG00000107902	LHPP	phospholysine phosphohistidine inorganic pyrophosphate phosphatase [Source:HGNC Symbol;Acc:HGNC:30042]	1.10052	2.5669	1.43847e-18	4.07373e-17
ENSG00000110628	SLC22A18	solute carrier family 22 member 18 [Source:HGNC Symbol;Acc:HGNC:10964]	1.22421	3.09952	1.5449e-18	4.36672e-17
ENSG00000197763	TXNRD3	thioredoxin reductase 3 [Source:HGNC Symbol;Acc:HGNC:20667]	1.039	3.03741	1.82911e-18	5.1404e-17
ENSG00000290994	FAM86C2P	family with sequence similarity 86, member A pseudogene [Source:NCBI gene (formerly Entrezgene);Acc:645332]	1.39015	1.85455	2.23968e-18	6.23464e-17
ENSG00000268858	None	novel transcript, antisense to ABHD16B	1.07105	2.48136	2.83703e-18	7.82339e-17
ENSG00000204054	LINC00963	long intergenic non-protein coding RNA 963 [Source:HGNC Symbol;Acc:HGNC:48716]	1.0197	3.57021	1.14195e-17	3.01334e-16
ENSG00000288558	DUS4L-BCAP29	DUS4L-BCAP29 readthrough [Source:HGNC Symbol;Acc:HGNC:54422]	1.16065	2.48519	2.75424e-17	7.00377e-16
ENSG00000260565	ERVK13-1	endogenous retrovirus group K13 member 1 [Source:HGNC Symbol;Acc:HGNC:27548]	1.39429	2.65392	5.08431e-17	1.25595e-15
ENSG00000091128	LAMB4	laminin subunit beta 4 [Source:HGNC Symbol;Acc:HGNC:6491]	1.14916	2.85055	6.70917e-17	1.64079e-15
ENSG00000095066	HOOK2	hook microtubule tethering protein 2 [Source:HGNC Symbol;Acc:HGNC:19885]	1.19104	2.40351	9.56383e-17	2.29688e-15
ENSG00000123191	ATP7B	ATPase copper transporting beta [Source:HGNC Symbol;Acc:HGNC:870]	1.04216	2.50084	1.03031e-16	2.46637e-15
ENSG00000241322	FBXW10B	F-box and WD repeat domain containing 10B [Source:HGNC Symbol;Acc:HGNC:14379]	1.29904	2.211	1.08597e-16	2.59539e-15
ENSG00000177335	LINC02904	long intergenic non-protein coding RNA 2904 [Source:HGNC Symbol;Acc:HGNC:26731]	1.55278	2.03853	1.21982e-16	2.89176e-15
ENSG00000264920	SP2-DT	SP2 divergent transcript [Source:HGNC Symbol;Acc:HGNC:55330]	2.09995	1.03871	2.48214e-16	5.68263e-15
ENSG00000225470	JPX	JPX transcript, XIST activator [Source:HGNC Symbol;Acc:HGNC:37191]	1.3033	1.96707	3.27162e-16	7.35264e-15
ENSG00000246273	SBF2-AS1	SBF2 antisense RNA 1 [Source:HGNC Symbol;Acc:HGNC:27438]	1.18766	2.88033	3.87657e-16	8.62543e-15
ENSG00000162591	MEGF6	multiple EGF like domains 6 [Source:HGNC Symbol;Acc:HGNC:3232]	1.10552	5.08177	3.93093e-16	8.72761e-15
ENSG00000010318	PHF7	PHD finger protein 7 [Source:HGNC Symbol;Acc:HGNC:18458]	1.84958	1.0473	3.9484e-16	8.75318e-15
ENSG00000277559	None	novel transcript	2.16922	1.0697	4.48574e-16	9.86998e-15
ENSG00000188177	ZC3H6	zinc finger CCCH-type containing 6 [Source:HGNC Symbol;Acc:HGNC:24762]	1.08338	2.75744	5.04511e-16	1.10347e-14
ENSG00000103227	LMF1	lipase maturation factor 1 [Source:HGNC Symbol;Acc:HGNC:14154]	1.90638	1.6842	7.27051e-16	1.57381e-14
ENSG00000236859	NIFK-AS1	NIFK antisense RNA 1 [Source:HGNC Symbol;Acc:HGNC:27385]	1.44362	1.94131	8.84133e-16	1.90542e-14
ENSG00000160200	CBS	cystathionine beta-synthase [Source:HGNC Symbol;Acc:HGNC:1550]	1.34784	1.85207	9.76707e-16	2.09571e-14
ENSG00000160606	TLCD1	TLC domain containing 1 [Source:HGNC Symbol;Acc:HGNC:25177]	1.53129	1.54895	1.0335e-15	2.21111e-14
ENSG00000174370	KCNJ5-AS1	KCNJ5 antisense RNA 1 [Source:HGNC Symbol;Acc:HGNC:28584]	1.21656	2.12025	1.24127e-15	2.64026e-14
ENSG00000258701	LINC00638	long intergenic non-protein coding RNA 638 [Source:HGNC Symbol;Acc:HGNC:28325]	1.98411	0.793594	1.73414e-15	3.60514e-14
ENSG00000186376	ZNF75D	zinc finger protein 75D [Source:HGNC Symbol;Acc:HGNC:13145]	1.04338	3.08306	2.03951e-15	4.2102e-14
ENSG00000081803	CADPS2	calcium dependent secretion activator 2 [Source:HGNC Symbol;Acc:HGNC:16018]	1.14259	2.19179	3.65566e-15	7.43165e-14
ENSG00000290644	None	novel transcript	1.84853	2.02985	3.90962e-15	7.9151e-14
ENSG00000170264	FAM161A	FAM161 centrosomal protein A [Source:HGNC Symbol;Acc:HGNC:25808]	1.37586	2.61012	4.97031e-15	9.92576e-14
ENSG00000175567	UCP2	uncoupling protein 2 [Source:HGNC Symbol;Acc:HGNC:12518]	1.56176	3.08868	5.01193e-15	9.9953e-14
ENSG00000125122	FBXL9P	F-box and leucine rich repeat protein, pseudogene [Source:HGNC Symbol;Acc:HGNC:13605]	3.00356	0.255224	5.38344e-15	1.06639e-13
ENSG00000166262	FAM227B	family with sequence similarity 227 member B [Source:HGNC Symbol;Acc:HGNC:26543]	2.34194	0.597099	5.959e-15	1.17722e-13
ENSG00000250132	None	novel transcript	2.37019	0.958882	6.23046e-15	1.22427e-13
ENSG00000232093	DCST1-AS1	DCST1 antisense RNA 1 [Source:HGNC Symbol;Acc:HGNC:41147]	2.55907	0.0225411	6.58132e-15	1.28976e-13
ENSG00000271147	ARMCX5-GPRASP2	ARMCX5-GPRASP2 readthrough [Source:HGNC Symbol;Acc:HGNC:42000]	1.39277	1.62814	1.04856e-14	2.01461e-13
ENSG00000204228	HSD17B8	hydroxysteroid 17-beta dehydrogenase 8 [Source:HGNC Symbol;Acc:HGNC:3554]	2.289	0.53355	1.13126e-14	2.16783e-13
ENSG00000214654	B3GALT9	beta-1,3-galactosyltransferase 9 [Source:HGNC Symbol;Acc:HGNC:53652]	1.40931	1.97802	1.66148e-14	3.12282e-13
ENSG00000119227	PIGZ	phosphatidylinositol glycan anchor biosynthesis class Z [Source:HGNC Symbol;Acc:HGNC:30596]	1.83079	2.25587	2.1461e-14	3.97107e-13
ENSG00000255468	B4GAT1-DT	B4GAT1 divergent transcript [Source:HGNC Symbol;Acc:HGNC:56070]	4.36245	-0.368226	2.14914e-14	3.97107e-13
ENSG00000228889	UBAC2-AS1	UBAC2 antisense RNA 1 [Source:HGNC Symbol;Acc:HGNC:42502]	1.87788	0.481415	2.49042e-14	4.55842e-13
ENSG00000168904	LRRC28	leucine rich repeat containing 28 [Source:HGNC Symbol;Acc:HGNC:28355]	1.38625	3.20876	3.97688e-14	7.13702e-13
ENSG00000165730	STOX1	storkhead box 1 [Source:HGNC Symbol;Acc:HGNC:23508]	2.39454	0.0933119	6.80383e-14	1.2034e-12
ENSG00000280351	None	TEC	1.27738	2.13853	6.90853e-14	1.22045e-12
ENSG00000100577	GSTZ1	glutathione S-transferase zeta 1 [Source:HGNC Symbol;Acc:HGNC:4643]	1.34567	2.50794	7.39198e-14	1.29961e-12
ENSG00000101353	MROH8	maestro heat like repeat family member 8 [Source:HGNC Symbol;Acc:HGNC:16125]	2.5034	1.06064	8.21279e-14	1.43876e-12
ENSG00000149292	TTC12	tetratricopeptide repeat domain 12 [Source:HGNC Symbol;Acc:HGNC:23700]	1.26963	2.20178	8.67863e-14	1.51315e-12
ENSG00000108641	B9D1	B9 domain containing 1 [Source:HGNC Symbol;Acc:HGNC:24123]	1.47984	3.01792	9.18469e-14	1.59431e-12
ENSG00000126106	TMEM53	transmembrane protein 53 [Source:HGNC Symbol;Acc:HGNC:26186]	1.34367	2.51038	9.57652e-14	1.65595e-12
ENSG00000185507	IRF7	interferon regulatory factor 7 [Source:HGNC Symbol;Acc:HGNC:6122]	1.08612	2.56617	1.18403e-13	2.03067e-12
ENSG00000259673	IQCH-AS1	IQCH antisense RNA 1 [Source:HGNC Symbol;Acc:HGNC:44104]	1.9647	1.70015	1.77788e-13	2.97285e-12
ENSG00000110013	SIAE	sialic acid acetylesterase [Source:HGNC Symbol;Acc:HGNC:18187]	1.44476	3.01462	2.58112e-13	4.24355e-12
ENSG00000152475	ZNF837	zinc finger protein 837 [Source:HGNC Symbol;Acc:HGNC:25164]	2.62874	0.312914	3.23837e-13	5.2594e-12
ENSG00000162520	SYNC	syncoilin, intermediate filament protein [Source:HGNC Symbol;Acc:HGNC:28897]	1.19318	1.95989	3.64736e-13	5.87173e-12
ENSG00000235823	OLMALINC	oligodendrocyte maturation-associated long intergenic non-coding RNA [Source:HGNC Symbol;Acc:HGNC:28060]	1.2375	1.98833	4.37482e-13	6.97055e-12
ENSG00000228544	CCDC183-AS1	CCDC183 antisense RNA 1 [Source:HGNC Symbol;Acc:HGNC:44105]	2.53057	0.339702	4.37734e-13	6.97055e-12
ENSG00000267213	DPY19L3-DT	DPY19L3 divergent transcript [Source:HGNC Symbol;Acc:HGNC:55307]	2.15725	0.0765501	4.72641e-13	7.47779e-12
ENSG00000125124	BBS2	Bardet-Biedl syndrome 2 [Source:HGNC Symbol;Acc:HGNC:967]	1.39335	3.99949	5.13933e-13	8.10492e-12
ENSG00000168010	ATG16L2	autophagy related 16 like 2 [Source:HGNC Symbol;Acc:HGNC:25464]	1.45337	2.10315	5.37839e-13	8.43666e-12
ENSG00000167216	KATNAL2	katanin catalytic subunit A1 like 2 [Source:HGNC Symbol;Acc:HGNC:25387]	1.57926	1.98915	5.82931e-13	9.08581e-12
ENSG00000185339	TCN2	transcobalamin 2 [Source:HGNC Symbol;Acc:HGNC:11653]	1.41207	1.89313	6.30721e-13	9.75825e-12
ENSG00000275074	NUDT18	nudix hydrolase 18 [Source:HGNC Symbol;Acc:HGNC:26194]	1.2802	2.58016	7.88723e-13	1.21135e-11
ENSG00000259431	THTPA	thiamine triphosphatase [Source:HGNC Symbol;Acc:HGNC:18987]	1.81431	0.565172	8.17079e-13	1.25359e-11
ENSG00000278383	None	novel transcript, antisense to ZNF337	2.8586	-0.485703	1.2152e-12	1.82069e-11
ENSG00000251602	MTA1-DT	MTA1 divergent transcript [Source:HGNC Symbol;Acc:HGNC:56032]	1.32098	1.34126	1.23368e-12	1.8465e-11
ENSG00000163975	MELTF	melanotransferrin [Source:HGNC Symbol;Acc:HGNC:7037]	1.29798	1.66038	1.25387e-12	1.8748e-11
ENSG00000265458	NARF-AS2	NARF antisense RNA 2 [Source:HGNC Symbol;Acc:HGNC:55327]	1.47913	1.53663	1.57956e-12	2.34036e-11
ENSG00000228801	PCMTD1-DT	PCMTD1 divergent transcript [Source:HGNC Symbol;Acc:HGNC:55791]	1.55244	1.34703	2.28192e-12	3.35375e-11
ENSG00000167799	NUDT8	nudix hydrolase 8 [Source:HGNC Symbol;Acc:HGNC:8055]	1.35267	1.55472	3.42139e-12	4.9157e-11
ENSG00000273311	DGCR11	DiGeorge syndrome critical region gene 11 [Source:HGNC Symbol;Acc:HGNC:17226]	1.60079	0.980913	3.51467e-12	5.04478e-11
ENSG00000144134	RABL2A	RAB, member of RAS oncogene family like 2A [Source:HGNC Symbol;Acc:HGNC:9799]	1.43779	1.38751	3.63255e-12	5.19369e-11
ENSG00000140025	EFCAB11	EF-hand calcium binding domain 11 [Source:HGNC Symbol;Acc:HGNC:20357]	1.02891	2.19193	4.01052e-12	5.71742e-11
ENSG00000127415	IDUA	alpha-L-iduronidase [Source:HGNC Symbol;Acc:HGNC:5391]	1.68023	1.30547	4.56725e-12	6.43771e-11
ENSG00000238058	CAMSAP1-DT	CAMSAP1 divergent transcript [Source:HGNC Symbol;Acc:HGNC:55648]	2.32597	-0.0301044	4.62914e-12	6.51092e-11
ENSG00000164989	CCDC171	coiled-coil domain containing 171 [Source:HGNC Symbol;Acc:HGNC:29828]	1.62002	1.3669	5.3127e-12	7.43676e-11
ENSG00000260630	SNAI3-AS1	SNAI3 antisense RNA 1 [Source:HGNC Symbol;Acc:HGNC:28327]	1.76542	1.01415	5.40949e-12	7.55786e-11
ENSG00000071242	RPS6KA2	ribosomal protein S6 kinase A2 [Source:HGNC Symbol;Acc:HGNC:10431]	1.28758	2.22421	5.51155e-12	7.66475e-11
ENSG00000125434	SLC25A35	solute carrier family 25 member 35 [Source:HGNC Symbol;Acc:HGNC:31921]	1.06962	2.07491	5.71611e-12	7.91105e-11
ENSG00000183150	GPR19	G protein-coupled receptor 19 [Source:HGNC Symbol;Acc:HGNC:4473]	2.2031	0.407266	6.34337e-12	8.70541e-11
ENSG00000129910	CDH15	cadherin 15 [Source:HGNC Symbol;Acc:HGNC:1754]	1.49428	2.17162	6.88023e-12	9.35483e-11
ENSG00000243279	PRAF2	PRA1 domain family member 2 [Source:HGNC Symbol;Acc:HGNC:28911]	1.45503	3.61714	9.04649e-12	1.2143e-10
ENSG00000065717	TLE2	TLE family member 2, transcriptional corepressor [Source:HGNC Symbol;Acc:HGNC:11838]	1.88258	1.31429	9.62286e-12	1.28579e-10
ENSG00000248866	USP46-DT	USP46 divergent transcript [Source:HGNC Symbol;Acc:HGNC:43991]	2.48647	0.348671	1.41495e-11	1.8437e-10
ENSG00000174669	SLC29A2	solute carrier family 29 member 2 [Source:HGNC Symbol;Acc:HGNC:11004]	2.18353	0.340818	1.55868e-11	2.01668e-10
ENSG00000138286	FAM149B1	family with sequence similarity 149 member B1 [Source:HGNC Symbol;Acc:HGNC:29162]	1.20186	3.02358	2.19136e-11	2.79589e-10
ENSG00000284428	None	novel transcript	1.98012	0.54521	2.38492e-11	3.02708e-10
ENSG00000155085	AK9	adenylate kinase 9 [Source:HGNC Symbol;Acc:HGNC:33814]	1.7264	0.898221	2.60345e-11	3.2846e-10
ENSG00000268941	LINC01711	long intergenic non-protein coding RNA 1711 [Source:HGNC Symbol;Acc:HGNC:28663]	3.09083	-0.283658	2.88341e-11	3.62536e-10
ENSG00000226752	CUTALP	cutA divalent cation tolerance like, pseudogene [Source:HGNC Symbol;Acc:HGNC:27367]	1.11078	1.61196	3.15052e-11	3.95105e-10
ENSG00000143578	CREB3L4	cAMP responsive element binding protein 3 like 4 [Source:HGNC Symbol;Acc:HGNC:18854]	1.12137	1.97118	5.16683e-11	6.33066e-10
ENSG00000236871	LINC00106	long intergenic non-protein coding RNA 106 [Source:HGNC Symbol;Acc:HGNC:31843]	2.21324	0.197369	6.21898e-11	7.5418e-10
ENSG00000258168	None	novel transcript, antisense to PTPRB	2.14864	0.563655	6.78136e-11	8.17657e-10
ENSG00000291317	TMEM276	transmembrane protein 276 [Source:HGNC Symbol;Acc:HGNC:56235]	1.32789	2.30839	7.81068e-11	9.34865e-10
ENSG00000146409	SLC18B1	solute carrier family 18 member B1 [Source:HGNC Symbol;Acc:HGNC:21573]	1.04906	1.86579	1.11228e-10	1.30786e-09
ENSG00000275765	None	novel transcript	2.09057	0.0254072	1.15646e-10	1.35547e-09
ENSG00000251247	ZNF345	zinc finger protein 345 [Source:HGNC Symbol;Acc:HGNC:16367]	1.5769	1.12265	1.4548e-10	1.68103e-09
ENSG00000267858	MZF1-AS1	MZF1 antisense RNA 1 [Source:HGNC Symbol;Acc:HGNC:51271]	1.57576	1.31731	1.56716e-10	1.80235e-09
ENSG00000205309	NT5M	5',3'-nucleotidase, mitochondrial [Source:HGNC Symbol;Acc:HGNC:15769]	1.56076	0.76627	1.91037e-10	2.18001e-09
ENSG00000136828	RALGPS1	Ral GEF with PH domain and SH3 binding motif 1 [Source:HGNC Symbol;Acc:HGNC:16851]	1.22703	1.4465	1.98165e-10	2.25436e-09
ENSG00000213742	ZNF337-AS1	ZNF337 antisense RNA 1 [Source:HGNC Symbol;Acc:HGNC:40759]	1.19558	1.73155	2.02507e-10	2.30197e-09
ENSG00000236017	ASMTL-AS1	ASMTL antisense RNA 1 [Source:HGNC Symbol;Acc:HGNC:25811]	1.60782	1.13129	2.14779e-10	2.43395e-09
ENSG00000180616	SSTR2	somatostatin receptor 2 [Source:HGNC Symbol;Acc:HGNC:11331]	1.42121	1.05626	2.34088e-10	2.6446e-09
ENSG00000133678	TMEM254	transmembrane protein 254 [Source:HGNC Symbol;Acc:HGNC:25804]	1.32325	1.63227	2.35666e-10	2.66038e-09
ENSG00000064195	DLX3	distal-less homeobox 3 [Source:HGNC Symbol;Acc:HGNC:2916]	1.64116	2.41313	2.51174e-10	2.81813e-09
ENSG00000235194	PPP1R3E	protein phosphatase 1 regulatory subunit 3E [Source:HGNC Symbol;Acc:HGNC:14943]	1.32752	1.94803	2.64275e-10	2.95385e-09
ENSG00000238278	ALG1L6P	ALG1 like 6, pseudogene [Source:HGNC Symbol;Acc:HGNC:44375]	1.48401	0.968677	2.90883e-10	3.23894e-09
ENSG00000175938	ORAI3	ORAI calcium release-activated calcium modulator 3 [Source:HGNC Symbol;Acc:HGNC:28185]	1.0694	2.30307	4.25499e-10	4.63258e-09
ENSG00000174327	SLC16A13	solute carrier family 16 member 13 [Source:HGNC Symbol;Acc:HGNC:31037]	1.31989	2.00378	7.03441e-10	7.4759e-09
ENSG00000221843	C2orf16	chromosome 2 open reading frame 16 [Source:HGNC Symbol;Acc:HGNC:25275]	1.87951	0.188953	8.02193e-10	8.45813e-09
ENSG00000247271	ZBED5-AS1	ZBED5 antisense RNA 1 [Source:HGNC Symbol;Acc:HGNC:48646]	1.12343	2.29984	1.06812e-09	1.1087e-08
ENSG00000226445	THBS2-AS1	THBS2 antisense RNA 1 [Source:HGNC Symbol;Acc:HGNC:56059]	1.72472	0.272921	1.1095e-09	1.15003e-08
ENSG00000179029	TMEM107	transmembrane protein 107 [Source:HGNC Symbol;Acc:HGNC:28128]	1.13347	3.58168	1.13468e-09	1.17283e-08
ENSG00000185499	MUC1	mucin 1, cell surface associated [Source:HGNC Symbol;Acc:HGNC:7508]	1.43773	1.38573	1.14791e-09	1.18316e-08
ENSG00000100027	YPEL1	yippee like 1 [Source:HGNC Symbol;Acc:HGNC:12845]	3.31764	-0.599306	1.17475e-09	1.20829e-08
ENSG00000229261	None	novel transcript, antisense to HKDC1	1.29797	0.982684	1.27607e-09	1.30339e-08
ENSG00000099330	OCEL1	occludin/ELL domain containing 1 [Source:HGNC Symbol;Acc:HGNC:26221]	1.06113	2.18919	1.33653e-09	1.3623e-08
ENSG00000280079	None	TEC	1.33193	0.656605	1.56927e-09	1.57764e-08
ENSG00000100271	TTLL1	TTL family tubulin polyglutamylase complex subunit L1 [Source:HGNC Symbol;Acc:HGNC:1312]	1.01259	1.86707	1.7118e-09	1.7104e-08
ENSG00000096996	IL12RB1	interleukin 12 receptor subunit beta 1 [Source:HGNC Symbol;Acc:HGNC:5971]	1.40466	1.25948	1.78628e-09	1.77999e-08
ENSG00000231312	MAP4K3-DT	MAP4K3 divergent transcript [Source:HGNC Symbol;Acc:HGNC:54056]	1.14984	1.97519	1.81927e-09	1.80795e-08
ENSG00000148824	MTG1	mitochondrial ribosome associated GTPase 1 [Source:HGNC Symbol;Acc:HGNC:32159]	1.29056	2.46994	1.87492e-09	1.85573e-08
ENSG00000143375	CGN	cingulin [Source:HGNC Symbol;Acc:HGNC:17429]	1.80087	0.82283	1.94938e-09	1.92166e-08
ENSG00000132122	SPATA6	spermatogenesis associated 6 [Source:HGNC Symbol;Acc:HGNC:18309]	1.04496	3.0193	1.95166e-09	1.92262e-08
ENSG00000247735	KCTD13-DT	KCTD13 divergent transcript [Source:HGNC Symbol;Acc:HGNC:55585]	1.55028	0.677637	1.97243e-09	1.94048e-08
ENSG00000160401	CFAP157	cilia and flagella associated protein 157 [Source:HGNC Symbol;Acc:HGNC:27843]	1.54109	0.386489	2.22173e-09	2.17266e-08
ENSG00000145217	SLC26A1	solute carrier family 26 member 1 [Source:HGNC Symbol;Acc:HGNC:10993]	1.82697	0.957333	2.25823e-09	2.20541e-08
ENSG00000186523	FAM86B1	family with sequence similarity 86 member B1 [Source:HGNC Symbol;Acc:HGNC:28268]	1.5584	0.312275	2.34545e-09	2.28755e-08
ENSG00000111319	SCNN1A	sodium channel epithelial 1 subunit alpha [Source:HGNC Symbol;Acc:HGNC:10599]	1.22866	1.41986	2.3477e-09	2.28823e-08
ENSG00000100583	SAMD15	sterile alpha motif domain containing 15 [Source:HGNC Symbol;Acc:HGNC:18631]	1.72274	0.426614	2.47293e-09	2.40232e-08
ENSG00000236682	MAP3K2-DT	MAP3K2 divergent transcript [Source:HGNC Symbol;Acc:HGNC:54088]	1.0094	2.06087	2.49126e-09	2.41694e-08
ENSG00000165171	METTL27	methyltransferase like 27 [Source:HGNC Symbol;Acc:HGNC:19068]	1.76973	0.118132	2.98074e-09	2.84487e-08
ENSG00000262903	CTNS-AS1	CTNS antisense RNA 1 [Source:HGNC Symbol;Acc:HGNC:56090]	2.13137	0.154203	3.64849e-09	3.45525e-08
ENSG00000172006	ZNF554	zinc finger protein 554 [Source:HGNC Symbol;Acc:HGNC:26629]	1.98855	0.326908	4.24086e-09	3.96767e-08
ENSG00000131650	KREMEN2	kringle containing transmembrane protein 2 [Source:HGNC Symbol;Acc:HGNC:18797]	1.16814	1.71764	5.09463e-09	4.73032e-08
ENSG00000125650	PSPN	persephin [Source:HGNC Symbol;Acc:HGNC:9579]	1.14345	1.1411	6.33118e-09	5.79425e-08
ENSG00000291122	CASTOR3P	CASTOR family member 3, pseudogene [Source:HGNC Symbol;Acc:HGNC:29954]	1.00885	2.0055	6.44623e-09	5.88489e-08
ENSG00000138030	KHK	ketohexokinase [Source:HGNC Symbol;Acc:HGNC:6315]	1.22474	0.946636	6.46435e-09	5.89411e-08
ENSG00000267106	ZNF561-AS1	ZNF561 antisense RNA 1 (head to head) [Source:HGNC Symbol;Acc:HGNC:27613]	1.23042	1.69241	6.98575e-09	6.34982e-08
ENSG00000205670	SMIM11	small integral membrane protein 11 [Source:HGNC Symbol;Acc:HGNC:1293]	2.28673	-0.139787	7.17552e-09	6.50622e-08
ENSG00000157578	LCA5L	lebercilin LCA5 like [Source:HGNC Symbol;Acc:HGNC:1255]	1.64887	0.4993	7.61348e-09	6.87787e-08
ENSG00000188338	SLC38A3	solute carrier family 38 member 3 [Source:HGNC Symbol;Acc:HGNC:18044]	2.0993	-0.497948	9.21841e-09	8.22661e-08
ENSG00000123342	MMP19	matrix metallopeptidase 19 [Source:HGNC Symbol;Acc:HGNC:7165]	1.10291	2.9204	1.5551e-08	1.35459e-07
ENSG00000257167	TMPO-AS1	TMPO antisense RNA 1 [Source:HGNC Symbol;Acc:HGNC:44158]	1.01718	2.66137	1.68196e-08	1.45936e-07
ENSG00000061656	SPAG4	sperm associated antigen 4 [Source:HGNC Symbol;Acc:HGNC:11214]	1.14337	2.79927	1.6879e-08	1.46365e-07
ENSG00000224189	HAGLR	HOXD antisense growth-associated long non-coding RNA [Source:HGNC Symbol;Acc:HGNC:43755]	1.17826	1.40749	1.94137e-08	1.67063e-07
ENSG00000056736	IL17RB	interleukin 17 receptor B [Source:HGNC Symbol;Acc:HGNC:18015]	1.73952	0.858758	1.97568e-08	1.69717e-07
ENSG00000206530	CFAP44	cilia and flagella associated protein 44 [Source:HGNC Symbol;Acc:HGNC:25631]	1.56047	1.29595	2.15996e-08	1.84469e-07
ENSG00000101825	MXRA5	matrix remodeling associated 5 [Source:HGNC Symbol;Acc:HGNC:7539]	2.42876	-0.221467	2.2306e-08	1.8973e-07
ENSG00000151117	TMEM86A	transmembrane protein 86A [Source:HGNC Symbol;Acc:HGNC:26890]	2.26931	0.17322	2.38497e-08	2.01925e-07
ENSG00000188322	SBK1	SH3 domain binding kinase 1 [Source:HGNC Symbol;Acc:HGNC:17699]	1.35962	0.640719	2.41512e-08	2.04126e-07
ENSG00000278962	None	TEC	2.50295	0.117013	2.4771e-08	2.08579e-07
ENSG00000232931	LINC00342	long intergenic non-protein coding RNA 342 [Source:HGNC Symbol;Acc:HGNC:42470]	1.60096	1.6928	3.00662e-08	2.49951e-07
ENSG00000197363	ZNF517	zinc finger protein 517 [Source:HGNC Symbol;Acc:HGNC:27984]	1.05183	2.36377	3.34507e-08	2.75788e-07
ENSG00000244306	DUXAP10	double homeobox A pseudogene 10 [Source:NCBI gene (formerly Entrezgene);Acc:503639]	1.55037	0.643607	3.59336e-08	2.94399e-07
ENSG00000105419	MEIS3	Meis homeobox 3 [Source:HGNC Symbol;Acc:HGNC:29537]	1.16174	3.69508	3.81962e-08	3.1172e-07
ENSG00000204642	HLA-F	major histocompatibility complex, class I, F [Source:HGNC Symbol;Acc:HGNC:4963]	1.1032	2.02244	4.3859e-08	3.56746e-07
ENSG00000243554	CCZ1P1	CCZ1 pseudogene 1 [Source:HGNC Symbol;Acc:HGNC:55746]	1.39173	0.25243	4.61895e-08	3.74252e-07
ENSG00000279069	None	novel transcript	1.20006	0.942946	6.30207e-08	4.99072e-07
ENSG00000121988	ZRANB3	zinc finger RANBP2-type containing 3 [Source:HGNC Symbol;Acc:HGNC:25249]	1.05108	2.79137	7.75293e-08	6.05165e-07
ENSG00000187583	PLEKHN1	pleckstrin homology domain containing N1 [Source:HGNC Symbol;Acc:HGNC:25284]	1.19019	2.94379	7.99703e-08	6.21249e-07
ENSG00000143434	SEMA6C	semaphorin 6C [Source:HGNC Symbol;Acc:HGNC:10740]	1.11635	0.869297	8.38206e-08	6.49102e-07
ENSG00000184005	ST6GALNAC3	ST6 N-acetylgalactosaminide alpha-2,6-sialyltransferase 3 [Source:HGNC Symbol;Acc:HGNC:19343]	2.2702	-0.400991	8.4452e-08	6.52616e-07
ENSG00000245571	FAM111A-DT	FAM111A divergent transcript [Source:HGNC Symbol;Acc:HGNC:53752]	1.27448	1.43408	9.64365e-08	7.37857e-07
ENSG00000214595	EML6	EMAP like 6 [Source:HGNC Symbol;Acc:HGNC:35412]	1.62522	0.408783	9.86462e-08	7.53196e-07
ENSG00000291035	RRP7BP	ribosomal RNA processing 7 homolog B, pseudogene [Source:HGNC Symbol;Acc:HGNC:30454]	1.38369	2.03559	1.05961e-07	8.05695e-07
ENSG00000253227	None	novel transcript	1.26032	0.73683	1.06709e-07	8.10491e-07
ENSG00000183397	TEKTIP1	tektin bundle interacting protein 1 [Source:HGNC Symbol;Acc:HGNC:34496]	1.3798	1.54425	1.11561e-07	8.43915e-07
ENSG00000156500	PABIR3	PABIR family member 3 [Source:HGNC Symbol;Acc:HGNC:25202]	1.09323	1.83986	1.1695e-07	8.81505e-07
ENSG00000226856	THORLNC	testis associated oncogenic lncRNA [Source:HGNC Symbol;Acc:HGNC:53788]	1.25842	1.05004	1.2228e-07	9.18847e-07
ENSG00000180902	D2HGDH	D-2-hydroxyglutarate dehydrogenase [Source:HGNC Symbol;Acc:HGNC:28358]	1.12854	3.39813	1.22855e-07	9.22697e-07
ENSG00000230658	KLHL7-DT	KLHL7 divergent transcript [Source:HGNC Symbol;Acc:HGNC:43431]	1.2101	1.23104	1.26861e-07	9.49872e-07
ENSG00000285533	RELA-DT	RELA divergent transcript [Source:HGNC Symbol;Acc:HGNC:54185]	1.75891	0.0375231	1.6101e-07	1.18564e-06
ENSG00000267886	None	novel transcript	1.58792	1.43326	1.74252e-07	1.27484e-06
ENSG00000226696	LENG8-AS1	LENG8 antisense RNA 1 [Source:HGNC Symbol;Acc:HGNC:40705]	1.98151	-0.480251	1.78394e-07	1.3019e-06
ENSG00000240498	CDKN2B-AS1	CDKN2B antisense RNA 1 [Source:HGNC Symbol;Acc:HGNC:34341]	1.04489	1.71632	1.84153e-07	1.33663e-06
ENSG00000184361	SPATA32	spermatogenesis associated 32 [Source:HGNC Symbol;Acc:HGNC:26349]	1.57562	0.339944	1.85881e-07	1.34785e-06
ENSG00000115194	SLC30A3	solute carrier family 30 member 3 [Source:HGNC Symbol;Acc:HGNC:11014]	1.12503	0.84175	1.87569e-07	1.35808e-06
ENSG00000188613	NANOS1	nanos C2HC-type zinc finger 1 [Source:HGNC Symbol;Acc:HGNC:23044]	1.36801	1.44444	1.88143e-07	1.36156e-06
ENSG00000287550	None	novel transcript	1.32317	0.639397	2.3244e-07	1.65603e-06
ENSG00000092421	SEMA6A	semaphorin 6A [Source:HGNC Symbol;Acc:HGNC:10738]	1.22384	1.842	2.33083e-07	1.65901e-06
ENSG00000147394	ZNF185	zinc finger protein 185 with LIM domain [Source:HGNC Symbol;Acc:HGNC:12976]	1.23051	1.05867	2.78279e-07	1.95607e-06
ENSG00000271781	None	novel transcript, antisense to TPPP	1.83388	-0.511065	2.91996e-07	2.04438e-06
ENSG00000181513	ACBD4	acyl-CoA binding domain containing 4 [Source:HGNC Symbol;Acc:HGNC:23337]	1.12634	2.37651	3.07017e-07	2.13865e-06
ENSG00000058335	RASGRF1	Ras protein specific guanine nucleotide releasing factor 1 [Source:HGNC Symbol;Acc:HGNC:9875]	1.49643	0.446447	3.16222e-07	2.19859e-06
ENSG00000154175	ABI3BP	ABI family member 3 binding protein [Source:HGNC Symbol;Acc:HGNC:17265]	1.25177	2.04642	3.43476e-07	2.37238e-06
ENSG00000205517	RGL3	ral guanine nucleotide dissociation stimulator like 3 [Source:HGNC Symbol;Acc:HGNC:30282]	1.03758	2.18436	3.67486e-07	2.5287e-06
ENSG00000226200	SGMS1-AS1	SGMS1 antisense RNA 1 [Source:HGNC Symbol;Acc:HGNC:49683]	1.9519	0.0183225	3.79561e-07	2.60691e-06
ENSG00000163328	GPR155	G protein-coupled receptor 155 [Source:HGNC Symbol;Acc:HGNC:22951]	1.36013	1.04306	4.00041e-07	2.73352e-06
ENSG00000291139	DPY19L2P2	DPY19L2 pseudogene 2 [Source:HGNC Symbol;Acc:HGNC:21764]	1.65755	0.513679	4.09208e-07	2.79097e-06
ENSG00000181409	AATK	apoptosis associated tyrosine kinase [Source:HGNC Symbol;Acc:HGNC:21]	1.65381	0.215779	4.89774e-07	3.2946e-06
ENSG00000063761	ADCK1	aarF domain containing kinase 1 [Source:HGNC Symbol;Acc:HGNC:19038]	1.04383	1.71736	5.3584e-07	3.57664e-06
ENSG00000232325	None	novel transcript	1.29242	0.542752	5.41559e-07	3.6099e-06
ENSG00000196118	CFAP119	cilia and flagella associated protein 119 [Source:HGNC Symbol;Acc:HGNC:28078]	1.09635	1.25519	7.83791e-07	5.09066e-06
ENSG00000172201	ID4	inhibitor of DNA binding 4 [Source:HGNC Symbol;Acc:HGNC:5363]	1.12692	1.25219	8.64748e-07	5.56483e-06
ENSG00000187630	DHRS4L2	dehydrogenase/reductase 4 like 2 [Source:HGNC Symbol;Acc:HGNC:19731]	1.29716	0.968631	9.69902e-07	6.19271e-06
ENSG00000168675	LDLRAD4	low density lipoprotein receptor class A domain containing 4 [Source:HGNC Symbol;Acc:HGNC:1224]	1.02382	2.53759	9.91095e-07	6.31979e-06
ENSG00000242759	LINC00882	long intergenic non-protein coding RNA 882 [Source:HGNC Symbol;Acc:HGNC:48568]	1.73254	-0.371853	1.0036e-06	6.39122e-06
ENSG00000254854	NECTIN1-DT	NECTIN1 divergent transcript [Source:HGNC Symbol;Acc:HGNC:55513]	3.588	-1.16197	1.04008e-06	6.61492e-06
ENSG00000278126	None	novel transcript	2.09113	-0.773104	1.04441e-06	6.63956e-06
ENSG00000125246	CLYBL	citramalyl-CoA lyase [Source:HGNC Symbol;Acc:HGNC:18355]	2.18073	-0.181311	1.09455e-06	6.92837e-06
ENSG00000290374	FAM86EP	family with sequence similarity 86, member A pseudogene [Source:NCBI gene (formerly Entrezgene);Acc:348926]	1.07589	1.05134	1.1428e-06	7.21204e-06
ENSG00000154736	ADAMTS5	ADAM metallopeptidase with thrombospondin type 1 motif 5 [Source:HGNC Symbol;Acc:HGNC:221]	1.06456	1.6385	1.20283e-06	7.56488e-06
ENSG00000282851	BISPR	BST2 interferon stimulated positive regulator [Source:HGNC Symbol;Acc:HGNC:51290]	1.16379	1.00758	1.21737e-06	7.65309e-06
ENSG00000205795	CYS1	cystin 1 [Source:HGNC Symbol;Acc:HGNC:18525]	2.62207	-0.943294	1.2206e-06	7.66358e-06
ENSG00000215375	MYL5	myosin light chain 5 [Source:HGNC Symbol;Acc:HGNC:7586]	1.07517	2.07621	1.42686e-06	8.84896e-06
ENSG00000100427	MLC1	modulator of VRAC current 1 [Source:HGNC Symbol;Acc:HGNC:17082]	1.07498	1.8473	1.54632e-06	9.53048e-06
ENSG00000248727	LINC01948	long intergenic non-protein coding RNA 1948 [Source:HGNC Symbol;Acc:HGNC:52772]	1.53955	0.218109	1.64678e-06	1.00978e-05
ENSG00000151773	CCDC122	coiled-coil domain containing 122 [Source:HGNC Symbol;Acc:HGNC:26478]	1.82241	-0.0280869	1.89702e-06	1.14931e-05
ENSG00000288829	None	novel transcript	2.06529	-0.883307	1.90061e-06	1.15102e-05
ENSG00000167653	PSCA	prostate stem cell antigen [Source:HGNC Symbol;Acc:HGNC:9500]	1.00848	0.934569	2.04187e-06	1.22746e-05
ENSG00000141294	LRRC46	leucine rich repeat containing 46 [Source:HGNC Symbol;Acc:HGNC:25047]	1.30529	0.75995	2.11107e-06	1.26269e-05
ENSG00000277117	None	novel protein, similar to inducible T-cell co-stimulator ligand ICOSLG	1.09289	2.15724	2.18586e-06	1.30389e-05
ENSG00000224680	PLA2G12AP1	phospholipase A2 group XIIA pseudogene 1 [Source:HGNC Symbol;Acc:HGNC:39248]	1.56625	-0.320678	2.31563e-06	1.36907e-05
ENSG00000237489	C10orf143	chromosome 10 open reading frame 143 [Source:HGNC Symbol;Acc:HGNC:48677]	2.1174	-0.516715	2.39094e-06	1.41133e-05
ENSG00000162913	OBSCN-AS1	OBSCN antisense RNA 1 [Source:HGNC Symbol;Acc:HGNC:32047]	1.22107	0.932342	2.40556e-06	1.41939e-05
ENSG00000158106	RHPN1	rhophilin Rho GTPase binding protein 1 [Source:HGNC Symbol;Acc:HGNC:19973]	1.99769	-0.179797	2.46345e-06	1.4518e-05
ENSG00000073670	ADAM11	ADAM metallopeptidase domain 11 [Source:HGNC Symbol;Acc:HGNC:189]	1.04438	1.13637	2.61042e-06	1.53165e-05
ENSG00000250305	TRMT9B	tRNA methyltransferase 9B (putative) [Source:HGNC Symbol;Acc:HGNC:26725]	2.05669	-0.353652	3.14077e-06	1.82102e-05
ENSG00000213412	HNRNPA1P33	heterogeneous nuclear ribonucleoprotein A1 pseudogene 33 [Source:HGNC Symbol;Acc:HGNC:44990]	1.78051	-0.483874	3.32509e-06	1.92107e-05
ENSG00000258744	None	novel transcript, antisense to CMA1	1.16888	1.21855	3.33651e-06	1.92692e-05
ENSG00000162576	MXRA8	matrix remodeling associated 8 [Source:HGNC Symbol;Acc:HGNC:7542]	1.08335	1.45102	3.49152e-06	2.01091e-05
ENSG00000274964	None	novel transcript, sense intronic to BICD1	1.33381	0.450003	4.53345e-06	2.55886e-05
ENSG00000222009	BTBD19	BTB domain containing 19 [Source:HGNC Symbol;Acc:HGNC:27145]	1.00653	1.90538	4.55742e-06	2.57042e-05
ENSG00000148057	IDNK	IDNK gluconokinase [Source:HGNC Symbol;Acc:HGNC:31367]	1.43859	0.503671	4.77032e-06	2.68123e-05
ENSG00000236423	LINC01134	long intergenic non-protein coding RNA 1134 [Source:HGNC Symbol;Acc:HGNC:49449]	1.33838	0.373135	4.94807e-06	2.76949e-05
ENSG00000256628	ZBTB11-AS1	ZBTB11 antisense RNA 1 [Source:HGNC Symbol;Acc:HGNC:48573]	1.03708	1.18083	5.11787e-06	2.858e-05
ENSG00000178814	OPLAH	5-oxoprolinase, ATP-hydrolysing [Source:HGNC Symbol;Acc:HGNC:8149]	1.37869	1.01924	5.16362e-06	2.87917e-05
ENSG00000165923	AGBL2	AGBL carboxypeptidase 2 [Source:HGNC Symbol;Acc:HGNC:26296]	1.60752	-0.36383	5.19879e-06	2.89658e-05
ENSG00000178665	ZNF713	zinc finger protein 713 [Source:HGNC Symbol;Acc:HGNC:22043]	1.16325	0.540806	5.59932e-06	3.09743e-05
ENSG00000277879	None	novel transcript, antisense to SLC18A2	1.90332	-0.22316	5.73258e-06	3.1652e-05
ENSG00000132692	BCAN	brevican [Source:HGNC Symbol;Acc:HGNC:23059]	1.48778	0.646877	5.81691e-06	3.20574e-05
ENSG00000178917	ZNF852	zinc finger protein 852 [Source:HGNC Symbol;Acc:HGNC:27713]	1.00846	1.05408	6.10592e-06	3.35369e-05
ENSG00000273382	TMEM167B-DT	TMEM167B divergent transcript [Source:HGNC Symbol;Acc:HGNC:55076]	1.18831	0.573586	6.66294e-06	3.63788e-05
ENSG00000286315	None	novel transcript	2.13805	-0.113106	6.70429e-06	3.65774e-05
ENSG00000213213	CCDC183	coiled-coil domain containing 183 [Source:HGNC Symbol;Acc:HGNC:28236]	1.95225	-0.634197	6.9115e-06	3.75546e-05
ENSG00000158427	TMSB15B	thymosin beta 15B [Source:HGNC Symbol;Acc:HGNC:28612]	1.29143	0.287313	7.12853e-06	3.86339e-05
ENSG00000275734	None	novel transcript, sense overlapping CDK10	1.76794	0.00100311	7.22129e-06	3.9079e-05
ENSG00000054654	SYNE2	spectrin repeat containing nuclear envelope protein 2 [Source:HGNC Symbol;Acc:HGNC:17084]	1.06296	4.1576	7.62788e-06	4.11128e-05
ENSG00000261971	MMP25-AS1	MMP25 antisense RNA 1 [Source:HGNC Symbol;Acc:HGNC:51372]	1.14089	2.67108	7.64897e-06	4.12113e-05
ENSG00000291081	None	novel transcript	1.26085	0.200716	7.86682e-06	4.22612e-05
ENSG00000221817	PPP3CB-AS1	PPP3CB antisense RNA 1 (head to head) [Source:HGNC Symbol;Acc:HGNC:50750]	1.02308	1.66909	8.01902e-06	4.29688e-05
ENSG00000180720	CHRM4	cholinergic receptor muscarinic 4 [Source:HGNC Symbol;Acc:HGNC:1953]	1.00069	0.535332	8.53294e-06	4.5441e-05
ENSG00000291071	FAM86JP	family with sequence similarity 86 member J, pseudogene [Source:HGNC Symbol;Acc:HGNC:44097]	1.49373	-0.653641	8.65606e-06	4.60299e-05
ENSG00000226180	None	novel transcript	1.72706	-0.750019	9.23536e-06	4.88333e-05
ENSG00000272668	None	novel transcript, antisense to VSIG8	1.44047	0.414568	9.36744e-06	4.94728e-05
ENSG00000232160	RAP2C-AS1	RAP2C antisense RNA 1 [Source:HGNC Symbol;Acc:HGNC:40957]	1.73961	0.0532852	9.56595e-06	5.03944e-05
ENSG00000224281	SLC25A5-AS1	SLC25A5 antisense RNA 1 [Source:HGNC Symbol;Acc:HGNC:43438]	1.34151	0.26027	1.28883e-05	6.57981e-05
ENSG00000245522	LINC02709	long intergenic non-protein coding RNA 2709 [Source:HGNC Symbol;Acc:HGNC:54226]	1.05651	1.06821	1.30421e-05	6.64677e-05
ENSG00000278023	RDM1	RAD52 motif containing 1 [Source:HGNC Symbol;Acc:HGNC:19950]	1.48951	-0.531744	1.31747e-05	6.70503e-05
ENSG00000183186	C2CD4C	C2 calcium dependent domain containing 4C [Source:HGNC Symbol;Acc:HGNC:29417]	1.12163	0.526393	1.32438e-05	6.73555e-05
ENSG00000235257	ITGA9-AS1	ITGA9 antisense RNA 1 [Source:HGNC Symbol;Acc:HGNC:49668]	2.16865	-0.910259	1.37823e-05	6.96601e-05
ENSG00000284747	None	novel transcript, antisense to ERRFI1	1.94562	-0.657351	1.3836e-05	6.99076e-05
ENSG00000186976	EFCAB6	EF-hand calcium binding domain 6 [Source:HGNC Symbol;Acc:HGNC:24204]	1.47144	0.0610189	1.48361e-05	7.44237e-05
ENSG00000215256	DHRS4-AS1	DHRS4 antisense RNA 1 [Source:HGNC Symbol;Acc:HGNC:23175]	1.01557	2.02367	1.49662e-05	7.5025e-05
ENSG00000230699	None	novel transcript	1.26207	0.402898	1.54369e-05	7.70692e-05
ENSG00000285517	None	long intergenic non-protein coding RNA 941	1.02254	1.18395	1.69136e-05	8.34496e-05
ENSG00000058673	ZC3H11A	zinc finger CCCH-type containing 11A [Source:HGNC Symbol;Acc:HGNC:29093]	1.68852	-0.70548	1.82358e-05	8.93433e-05
ENSG00000272977	None	novel transcript	1.18451	0.662925	1.9678e-05	9.56124e-05
ENSG00000271780	None	novel transcript	1.97105	-1.10475	1.98313e-05	9.62619e-05
ENSG00000173868	PHOSPHO1	phosphoethanolamine/phosphocholine phosphatase 1 [Source:HGNC Symbol;Acc:HGNC:16815]	1.41581	-0.308961	2.03673e-05	9.86355e-05
ENSG00000145491	ROPN1L	rhophilin associated tail protein 1 like [Source:HGNC Symbol;Acc:HGNC:24060]	1.17875	0.453487	2.1013e-05	0.000101528
ENSG00000263327	TAPT1-AS1	TAPT1 antisense RNA 1 (head to head) [Source:HGNC Symbol;Acc:HGNC:26832]	1.78254	-0.249496	2.11565e-05	0.000102155
ENSG00000247934	None	novel transcript, antisense to CCDC91	1.3503	0.140263	2.32223e-05	0.000110891
ENSG00000189149	ABCA15P	ATP binding cassette subfamily A member 15, pseudogene [Source:HGNC Symbol;Acc:HGNC:34405]	1.42268	-0.253442	2.37702e-05	0.000113176
ENSG00000250474	WBP1LP2	WBP1L pseudogene 2 [Source:HGNC Symbol;Acc:HGNC:43949]	1.35995	-0.274444	2.4802e-05	0.000117556
ENSG00000114670	NEK11	NIMA related kinase 11 [Source:HGNC Symbol;Acc:HGNC:18593]	1.2741	0.666568	2.48622e-05	0.000117803
ENSG00000177108	ZDHHC22	zinc finger DHHC-type palmitoyltransferase 22 [Source:HGNC Symbol;Acc:HGNC:20106]	1.34497	-0.0240621	2.6087e-05	0.000123249
ENSG00000123096	SSPN	sarcospan [Source:HGNC Symbol;Acc:HGNC:11322]	1.23283	0.317763	2.75952e-05	0.000129915
ENSG00000263843	MIF4GD-DT	MIF4GD divergent transcript [Source:HGNC Symbol;Acc:HGNC:55335]	1.26801	-0.0973276	2.94438e-05	0.000137517
ENSG00000068615	REEP1	receptor accessory protein 1 [Source:HGNC Symbol;Acc:HGNC:25786]	1.31736	0.304012	3.07191e-05	0.000142612
ENSG00000169851	PCDH7	protocadherin 7 [Source:HGNC Symbol;Acc:HGNC:8659]	1.38235	0.232538	3.09446e-05	0.000143598
ENSG00000073849	ST6GAL1	ST6 beta-galactoside alpha-2,6-sialyltransferase 1 [Source:HGNC Symbol;Acc:HGNC:10860]	1.12426	0.845057	3.10651e-05	0.000143945
ENSG00000101846	STS	steroid sulfatase [Source:HGNC Symbol;Acc:HGNC:11425]	1.28507	1.25375	3.22381e-05	0.000148818
ENSG00000203999	LINC01270	long intergenic non-protein coding RNA 1270 [Source:HGNC Symbol;Acc:HGNC:27658]	1.35452	0.530577	3.52889e-05	0.00016113
ENSG00000119514	GALNT12	polypeptide N-acetylgalactosaminyltransferase 12 [Source:HGNC Symbol;Acc:HGNC:19877]	1.31632	0.393697	3.5558e-05	0.000162157
ENSG00000291210	None	novel transcript	1.71836	-0.784614	3.64831e-05	0.000166118
ENSG00000144362	PHOSPHO2	phosphatase, orphan 2 [Source:HGNC Symbol;Acc:HGNC:28316]	1.18487	0.428786	3.7809e-05	0.000171464
ENSG00000127720	METTL25	methyltransferase like 25 [Source:HGNC Symbol;Acc:HGNC:26228]	1.0939	0.599578	3.91998e-05	0.000177498
ENSG00000289513	None	novel transcript	1.00146	0.949164	4.02016e-05	0.000181643
ENSG00000264278	ZNF236-DT	ZNF236 divergent transcript [Source:HGNC Symbol;Acc:HGNC:53779]	2.17061	-0.977742	4.11441e-05	0.00018573
ENSG00000140403	DNAJA4	DnaJ heat shock protein family (Hsp40) member A4 [Source:HGNC Symbol;Acc:HGNC:14885]	2.46676	-1.03214	4.3543e-05	0.000196077
ENSG00000257038	ARHGEF17-AS1	ARHGEF17 antisense RNA 1 [Source:HGNC Symbol;Acc:HGNC:55485]	2.15527	-0.937377	4.55895e-05	0.000204291
ENSG00000240661	BTNL12P	butyrophilin like 12, pseudogene [Source:HGNC Symbol;Acc:HGNC:52935]	1.17831	0.272129	4.86005e-05	0.000216792
ENSG00000117643	MAN1C1	mannosidase alpha class 1C member 1 [Source:HGNC Symbol;Acc:HGNC:19080]	2.08707	-0.651621	5.31003e-05	0.000235293
ENSG00000266554	LINC01443	long intergenic non-protein coding RNA 1443 [Source:HGNC Symbol;Acc:HGNC:50768]	1.06443	1.02798	5.47325e-05	0.000241434
ENSG00000229267	SNHG31	small nucleolar RNA host gene 31 [Source:HGNC Symbol;Acc:HGNC:54196]	1.05515	0.385351	5.97305e-05	0.000261441
ENSG00000286681	None	novel transcript	1.7389	-0.661593	6.01554e-05	0.000263066
ENSG00000165511	ZNF22-AS1	ZNF22 antisense RNA 1 [Source:HGNC Symbol;Acc:HGNC:23509]	1.436	-0.428266	6.57487e-05	0.000285403
ENSG00000205913	SRRM2-AS1	SRRM2 antisense RNA 1 [Source:HGNC Symbol;Acc:HGNC:44162]	1.92783	-0.522259	6.97284e-05	0.000300348
ENSG00000115468	EFHD1	EF-hand domain family member D1 [Source:HGNC Symbol;Acc:HGNC:29556]	1.06874	1.84206	7.02306e-05	0.000302181
ENSG00000176472	ZNF575	zinc finger protein 575 [Source:HGNC Symbol;Acc:HGNC:27606]	1.34082	-0.272275	7.11982e-05	0.000305539
ENSG00000244300	GATA2-AS1	GATA2 antisense RNA 1 [Source:HGNC Symbol;Acc:HGNC:51108]	1.10638	0.682224	7.17856e-05	0.00030788
ENSG00000175611	ERCC6L2-AS1	ERCC6L2 antisense RNA 1 [Source:HGNC Symbol;Acc:HGNC:27858]	1.05215	0.725325	7.3257e-05	0.00031355
ENSG00000104953	TLE6	TLE family member 6, subcortical maternal complex member [Source:HGNC Symbol;Acc:HGNC:30788]	1.36709	-0.198848	7.43676e-05	0.000317564
ENSG00000235703	EOLA2-DT	EOLA2 divergent transcript [Source:HGNC Symbol;Acc:HGNC:48579]	1.40235	-0.0794675	7.70896e-05	0.000328615
ENSG00000236397	DDX11L2	DEAD/H-box helicase 11 like 2 (pseudogene) [Source:HGNC Symbol;Acc:HGNC:37103]	1.17969	0.145119	8.12055e-05	0.000343767
ENSG00000180638	SLC47A2	solute carrier family 47 member 2 [Source:HGNC Symbol;Acc:HGNC:26439]	1.10449	1.08706	8.33054e-05	0.000351745
ENSG00000099840	IZUMO4	IZUMO family member 4 [Source:HGNC Symbol;Acc:HGNC:26950]	1.50324	-0.484127	8.34837e-05	0.000352396
ENSG00000249267	LINC00939	long intergenic non-protein coding RNA 939 [Source:HGNC Symbol;Acc:HGNC:48631]	1.30984	-0.488533	8.4072e-05	0.000354778
ENSG00000138380	CARF	calcium responsive transcription factor [Source:HGNC Symbol;Acc:HGNC:14435]	1.21849	0.617403	8.42066e-05	0.000355244
ENSG00000235652	EPM2A-DT	EPM2A divergent transcript [Source:HGNC Symbol;Acc:HGNC:48990]	1.34478	0.0464471	8.6599e-05	0.000364082
ENSG00000124406	ATP8A1	ATPase phospholipid transporting 8A1 [Source:HGNC Symbol;Acc:HGNC:13531]	1.60277	-0.259925	8.78331e-05	0.000367903
ENSG00000257056	LINC02282	long intergenic non-protein coding RNA 2282 [Source:HGNC Symbol;Acc:HGNC:53199]	1.10739	-0.059052	8.84076e-05	0.000370098
ENSG00000225177	NHSL1-AS1	NHSL1 antisense RNA 1 [Source:HGNC Symbol;Acc:HGNC:40947]	1.19057	0.165314	8.96562e-05	0.000374837
ENSG00000273796	None	novel transcript	1.1106	0.751567	9.54219e-05	0.000397199
ENSG00000260653	MIR3147HG	MIR3147 host gene [Source:HGNC Symbol;Acc:HGNC:56144]	1.09582	0.961422	9.72674e-05	0.000404195
ENSG00000230359	TPI1P2	triosephosphate isomerase 1 pseudogene 2 [Source:HGNC Symbol;Acc:HGNC:38069]	1.00608	0.780962	0.000100513	0.000415801
ENSG00000152433	ZNF547	zinc finger protein 547 [Source:HGNC Symbol;Acc:HGNC:26432]	1.0115	0.877142	0.000107969	0.000443592
ENSG00000248098	BCKDHA	branched chain keto acid dehydrogenase E1 subunit alpha [Source:HGNC Symbol;Acc:HGNC:986]	1.026	0.557698	0.000108848	0.000446636
ENSG00000246451	KLC1-AS1	KLC1 antisense RNA 1 [Source:HGNC Symbol;Acc:HGNC:56065]	1.21577	-0.0389954	0.000109854	0.000450386
ENSG00000248206	None	novel transcript	1.70815	-0.589577	0.000111592	0.000456909
ENSG00000272068	BCAN-AS1	BCAN antisense RNA 1 [Source:HGNC Symbol;Acc:HGNC:55233]	1.32196	0.784309	0.000112177	0.000458758
ENSG00000229728	None	novel transcript	1.78946	-1.22559	0.000112625	0.000460461
ENSG00000224616	RTCA-AS1	RTCA antisense RNA 1 [Source:HGNC Symbol;Acc:HGNC:50573]	1.56557	-0.235605	0.000115948	0.000471949
ENSG00000129946	SHC2	SHC adaptor protein 2 [Source:HGNC Symbol;Acc:HGNC:29869]	1.44352	-0.246646	0.00012399	0.000502315
ENSG00000285918	None	novel transcript, antisense to WWOX	1.92151	-0.879933	0.000126289	0.000510225
ENSG00000288852	None	novel transcript	1.01731	0.0426711	0.000126689	0.000511558
ENSG00000277954	None	novel transcript, antisense to WWOX	1.14501	0.322928	0.000128096	0.0005171
ENSG00000127328	RAB3IP	RAB3A interacting protein [Source:HGNC Symbol;Acc:HGNC:16508]	1.34248	-0.481516	0.00013039	0.00052463
ENSG00000123570	RAB9B	RAB9B, member RAS oncogene family [Source:HGNC Symbol;Acc:HGNC:14090]	1.11384	0.824502	0.000134675	0.00054039
ENSG00000110455	ACCS	1-aminocyclopropane-1-carboxylate synthase homolog (inactive) [Source:HGNC Symbol;Acc:HGNC:23989]	1.22023	1.06273	0.000138339	0.000553581
ENSG00000103150	MLYCD	malonyl-CoA decarboxylase [Source:HGNC Symbol;Acc:HGNC:7150]	1.0078	1.08063	0.000144754	0.00057674
ENSG00000280173	None	TEC	1.0501	0.580208	0.000145704	0.000580366
ENSG00000172817	CYP7B1	cytochrome P450 family 7 subfamily B member 1 [Source:HGNC Symbol;Acc:HGNC:2652]	1.82033	-0.452513	0.000175571	0.000685901
ENSG00000148082	SHC3	SHC adaptor protein 3 [Source:HGNC Symbol;Acc:HGNC:18181]	1.9158	-0.744235	0.000177654	0.000692983
ENSG00000198216	CACNA1E	calcium voltage-gated channel subunit alpha1 E [Source:HGNC Symbol;Acc:HGNC:1392]	1.08416	0.557321	0.000178505	0.000695749
ENSG00000257261	SLC38A4-AS1	SLC38A4 antisense RNA 1 [Source:HGNC Symbol;Acc:HGNC:56178]	1.18056	0.246271	0.000185092	0.000718942
ENSG00000261618	LINC02605	long intergenic non-protein coding RNA 2605 [Source:HGNC Symbol;Acc:HGNC:53974]	1.20674	0.611043	0.00018586	0.000721738
ENSG00000231419	LINC00689	long intergenic non-protein coding RNA 689 [Source:HGNC Symbol;Acc:HGNC:27217]	1.16376	0.120972	0.00018857	0.000730906
ENSG00000291234	None	novel transcript	1.28125	0.00416559	0.00020664	0.000795076
ENSG00000183401	CCDC159	coiled-coil domain containing 159 [Source:HGNC Symbol;Acc:HGNC:26996]	1.02725	1.01928	0.00020989	0.000806736
ENSG00000270820	USP34-DT	USP34 divergent transcript [Source:HGNC Symbol;Acc:HGNC:55262]	1.67666	-0.688836	0.000214544	0.000822266
ENSG00000234284	ZNF879	zinc finger protein 879 [Source:HGNC Symbol;Acc:HGNC:37273]	1.0263	0.712935	0.000217962	0.000833622
ENSG00000228998	None	PERP, TP53 apoptosis effector (PERP) pseudogene	1.59222	-0.236933	0.000244587	0.000922725
ENSG00000286873	None	novel transcript	1.64442	-0.979606	0.000249996	0.000941441
ENSG00000137133	HINT2	histidine triad nucleotide binding protein 2 [Source:HGNC Symbol;Acc:HGNC:18344]	1.02349	0.926879	0.000254905	0.000957717
ENSG00000188596	CFAP54	cilia and flagella associated protein 54 [Source:HGNC Symbol;Acc:HGNC:26456]	1.17196	0.250216	0.000258322	0.000968821
ENSG00000254996	ANKHD1-EIF4EBP3	ANKHD1-EIF4EBP3 readthrough [Source:HGNC Symbol;Acc:HGNC:33530]	1.00116	0.894035	0.000262706	0.000983258
ENSG00000245498	MSANTD2-AS1	MSANTD2 antisense RNA 1 [Source:HGNC Symbol;Acc:HGNC:55601]	1.53691	-0.427008	0.000286256	0.0010614
ENSG00000260274	None	novel transcript	1.50476	-1.01542	0.00030139	0.00111274
ENSG00000224424	PRKAR2A-AS1	PRKAR2A antisense RNA 1 [Source:HGNC Symbol;Acc:HGNC:40471]	1.24223	-0.314486	0.000317255	0.0011678
ENSG00000163803	PLB1	phospholipase B1 [Source:HGNC Symbol;Acc:HGNC:30041]	1.19961	0.171804	0.000327898	0.00120366
ENSG00000166762	CATSPER2	cation channel sperm associated 2 [Source:HGNC Symbol;Acc:HGNC:18810]	1.12818	0.0425747	0.000329852	0.00121022
ENSG00000290917	RAET1K	retinoic acid early transcript 1K pseudogene [Source:HGNC Symbol;Acc:HGNC:16797]	1.22963	-0.529095	0.000349296	0.00127299
ENSG00000204052	LRRC73	leucine rich repeat containing 73 [Source:HGNC Symbol;Acc:HGNC:21375]	1.69621	-0.430009	0.000351441	0.00127868
ENSG00000174586	ZNF497	zinc finger protein 497 [Source:HGNC Symbol;Acc:HGNC:23714]	1.20343	0.393921	0.000351537	0.00127868
ENSG00000204583	LRCOL1	leucine rich colipase like 1 [Source:HGNC Symbol;Acc:HGNC:44160]	1.77027	-0.938626	0.000365333	0.00132421
ENSG00000254783	None	immunoglobin superfamily, member 21 (IGSF21) pseudogene	1.55208	-1.0153	0.000371493	0.0013419
ENSG00000275223	None	novel transcript	1.01845	0.22085	0.000409874	0.0014647
ENSG00000229931	ATXN1-AS1	ATXN1 antisense RNA 1 [Source:HGNC Symbol;Acc:HGNC:40515]	1.22889	0.728805	0.00041164	0.00147066
ENSG00000186439	TRDN	triadin [Source:HGNC Symbol;Acc:HGNC:12261]	1.34868	0.560957	0.00041276	0.00147412
ENSG00000010310	GIPR	gastric inhibitory polypeptide receptor [Source:HGNC Symbol;Acc:HGNC:4271]	1.26209	-0.4006	0.000420965	0.00150146
ENSG00000143631	FLG	filaggrin [Source:HGNC Symbol;Acc:HGNC:3748]	1.76994	-0.690515	0.000441415	0.00156637
ENSG00000286695	None	novel transcript	1.13884	-0.425373	0.000464166	0.00163811
ENSG00000272097	TMEM14B-DT	TMEM14B divergent transcript [Source:HGNC Symbol;Acc:HGNC:55230]	1.22384	-0.591439	0.000498536	0.00174464
ENSG00000240207	None	novel transcript, antisense to RARRES1	1.27738	-0.201912	0.000533705	0.00185798
ENSG00000273145	None	novel transcript	1.65683	-0.605903	0.000547159	0.00190118
ENSG00000260259	LINC02166	long intergenic non-protein coding RNA 2166 [Source:HGNC Symbol;Acc:HGNC:53027]	1.70129	-0.77245	0.000572222	0.00197848
ENSG00000286018	None	novel transcript, antisense to CCT8	1.30014	-0.467065	0.000587453	0.002024
ENSG00000198932	GPRASP1	G protein-coupled receptor associated sorting protein 1 [Source:HGNC Symbol;Acc:HGNC:24834]	1.17025	-0.197229	0.000595733	0.00204917
ENSG00000074276	CDHR2	cadherin related family member 2 [Source:HGNC Symbol;Acc:HGNC:18231]	1.83608	-0.911732	0.000596053	0.00204979
ENSG00000283689	None	novel transcript, antisense to IRX3	1.10763	-0.180695	0.000626203	0.00214294
ENSG00000250799	PRODH2	proline dehydrogenase 2 [Source:HGNC Symbol;Acc:HGNC:17325]	1.26195	0.138278	0.000674207	0.0022891
ENSG00000269934	None	novel transcript, antisense to OBSCN	1.17855	-0.101908	0.000700664	0.00236744
ENSG00000273004	None	novel transcript	1.31522	-0.726561	0.000856116	0.00283853
ENSG00000089847	ANKRD24	ankyrin repeat domain 24 [Source:HGNC Symbol;Acc:HGNC:29424]	1.84617	-1.1606	0.000867847	0.0028727
ENSG00000290926	LINC03006	long intergenic non-protein coding RNA 3006 [Source:HGNC Symbol;Acc:HGNC:56131]	1.07957	0.0445088	0.000918127	0.00301623
ENSG00000205221	VIT	vitrin [Source:HGNC Symbol;Acc:HGNC:12697]	1.02077	0.940166	0.000946135	0.00309717
ENSG00000272463	None	novel transcript	1.30556	-0.980668	0.000955939	0.0031237
ENSG00000237638	LINC02245	long intergenic non-protein coding RNA 2245 [Source:HGNC Symbol;Acc:HGNC:53134]	1.23481	-0.499384	0.000976856	0.00318497
ENSG00000277782	None	novel transcript	1.07832	-0.302436	0.000997183	0.00324333
ENSG00000104883	PEX11G	peroxisomal biogenesis factor 11 gamma [Source:HGNC Symbol;Acc:HGNC:20208]	1.4105	-0.875599	0.00105588	0.00341234
ENSG00000269313	MAGIX	MAGI family member, X-linked [Source:HGNC Symbol;Acc:HGNC:30006]	1.32788	-0.643175	0.00106861	0.00344894
ENSG00000113319	RASGRF2	Ras protein specific guanine nucleotide releasing factor 2 [Source:HGNC Symbol;Acc:HGNC:9876]	1.0199	0.745248	0.00109552	0.00352649
ENSG00000253541	SEPTIN10P1	septin 10 pseudogene 1 [Source:HGNC Symbol;Acc:HGNC:40018]	1.26464	-0.748976	0.00113865	0.00365013
ENSG00000204311	PJVK	pejvakin [Source:HGNC Symbol;Acc:HGNC:29502]	1.33746	-0.129647	0.0011471	0.00367402
ENSG00000275880	None	novel transcript, antisense to CARKD	1.08078	-0.188795	0.0012023	0.00383161
ENSG00000164845	FAM86FP	family with sequence similarity 86 member F, pseudogene [Source:HGNC Symbol;Acc:HGNC:42357]	1.02934	0.047064	0.00120593	0.00384068
ENSG00000246777	DYNC1LI2-DT	DYNC1LI2 divergent transcript [Source:HGNC Symbol;Acc:HGNC:52990]	1.07778	-0.0291023	0.00126935	0.00401482
ENSG00000183091	NEB	nebulin [Source:HGNC Symbol;Acc:HGNC:7720]	1.42875	-0.595974	0.00135248	0.00425123
ENSG00000224905	None	novel transcript, antisense to LIPI	1.03196	0.176187	0.00140335	0.00438395
ENSG00000121769	FABP3	fatty acid binding protein 3 [Source:HGNC Symbol;Acc:HGNC:3557]	1.30776	-0.137915	0.0014198	0.00443251
ENSG00000279118	None	tec	1.23111	-0.557792	0.00145672	0.00453428
ENSG00000161040	FBXL13	F-box and leucine rich repeat protein 13 [Source:HGNC Symbol;Acc:HGNC:21658]	1.31646	-0.466747	0.00148444	0.00460886
ENSG00000179104	TMTC2	transmembrane O-mannosyltransferase targeting cadherins 2 [Source:HGNC Symbol;Acc:HGNC:25440]	1.0657	-0.487458	0.00154871	0.00477995
ENSG00000287609	None	novel transcript	1.16725	0.111368	0.00160445	0.00492527
ENSG00000170049	KCNAB3	potassium voltage-gated channel subfamily A regulatory beta subunit 3 [Source:HGNC Symbol;Acc:HGNC:6230]	1.36497	-0.0873677	0.00164473	0.00504155
ENSG00000231760	None	novel transcript	1.45413	-0.581014	0.00169884	0.00518686
ENSG00000225339	None	novel transcript, antisense to C6orf1	1.3788	-0.840922	0.00172021	0.00524232
ENSG00000005187	ACSM3	acyl-CoA synthetase medium chain family member 3 [Source:HGNC Symbol;Acc:HGNC:10522]	1.19801	-0.717885	0.00175934	0.00534937
ENSG00000161664	ASB16	ankyrin repeat and SOCS box containing 16 [Source:HGNC Symbol;Acc:HGNC:19768]	1.03185	0.30826	0.00176772	0.0053704
ENSG00000177692	DNAJC28	DnaJ heat shock protein family (Hsp40) member C28 [Source:HGNC Symbol;Acc:HGNC:1297]	1.19875	-0.133639	0.00177637	0.00539014
ENSG00000185065	UFD1-AS1	UFD1 antisense RNA 1 [Source:HGNC Symbol;Acc:HGNC:55917]	1.16615	-0.748949	0.00179584	0.00544007
ENSG00000270006	C16orf95-DT	C16orf95 divergent transcript [Source:HGNC Symbol;Acc:HGNC:55269]	1.23017	-0.627877	0.00181967	0.00550034
ENSG00000276649	None	novel transcript, antisense to SIRPA	1.41825	-0.768664	0.00194201	0.00581693
ENSG00000138080	EMILIN1	elastin microfibril interfacer 1 [Source:HGNC Symbol;Acc:HGNC:19880]	1.02171	-0.307103	0.0019525	0.00584596
ENSG00000259319	JDP2-AS1	JDP2 antisense RNA 1 [Source:HGNC Symbol;Acc:HGNC:55424]	1.30287	-0.596029	0.00218011	0.0064344
ENSG00000158865	SLC5A11	solute carrier family 5 member 11 [Source:HGNC Symbol;Acc:HGNC:23091]	1.04734	-0.771295	0.0022496	0.00661556
ENSG00000105982	RNF32	ring finger protein 32 [Source:HGNC Symbol;Acc:HGNC:17118]	1.17704	-0.488296	0.00230667	0.0067631
ENSG00000271367	None	novel transcript	1.36194	-1.0428	0.00235097	0.00688613
ENSG00000228486	C2orf92	chromosome 2 open reading frame 92 [Source:HGNC Symbol;Acc:HGNC:49272]	1.22848	-0.175634	0.00239892	0.00701119
ENSG00000259456	ADNP-AS1	ADNP antisense RNA 1 [Source:HGNC Symbol;Acc:HGNC:51227]	1.00821	-0.0880266	0.00249966	0.00726494
ENSG00000160219	GAB3	GRB2 associated binding protein 3 [Source:HGNC Symbol;Acc:HGNC:17515]	1.23471	-0.771027	0.00263773	0.00761828
ENSG00000117472	TSPAN1	tetraspanin 1 [Source:HGNC Symbol;Acc:HGNC:20657]	1.31911	-0.921609	0.0026859	0.00773611
ENSG00000128254	YWHAH-AS1	YWHAH antisense RNA 1 [Source:HGNC Symbol;Acc:HGNC:23051]	1.13251	-0.344276	0.00281253	0.00805663
ENSG00000204428	LY6G5C	lymphocyte antigen 6 family member G5C [Source:HGNC Symbol;Acc:HGNC:13932]	1.17052	-0.708357	0.00282842	0.00809741
ENSG00000254363	None	novel transcript	1.8211	-0.866257	0.00290101	0.00828587
ENSG00000249715	FER1L5	fer-1 like family member 5 [Source:HGNC Symbol;Acc:HGNC:19044]	1.18776	-0.589569	0.00296791	0.00846379
ENSG00000236519	LINC01424	long intergenic non-protein coding RNA 1424 [Source:HGNC Symbol;Acc:HGNC:40558]	1.10014	-0.507607	0.00297592	0.00847841
ENSG00000139865	TTC6	tetratricopeptide repeat domain 6 [Source:HGNC Symbol;Acc:HGNC:19739]	1.00961	-0.0360986	0.00300418	0.008544
ENSG00000260388	LINC00562	long intergenic non-protein coding RNA 562 [Source:HGNC Symbol;Acc:HGNC:43706]	1.56162	-0.909412	0.00310171	0.00878953
ENSG00000243902	ELFN2	extracellular leucine rich repeat and fibronectin type III domain containing 2 [Source:NCBI gene (formerly Entrezgene);Acc:114794]	1.25022	-0.677442	0.00333199	0.00934077
ENSG00000235381	None	novel transcript	1.30425	-0.793169	0.00351614	0.00979721
ENSG00000182575	NXPH3	neurexophilin 3 [Source:HGNC Symbol;Acc:HGNC:8077]	1.28171	-0.865304	0.0036256	0.0100718
ENSG00000224577	LINC01117	long intergenic non-protein coding RNA 1117 [Source:HGNC Symbol;Acc:HGNC:49260]	1.12764	-0.220926	0.00366563	0.0101604
ENSG00000274220	None	novel transcript	1.08216	-0.3198	0.00368802	0.0102142
ENSG00000120162	MOB3B	MOB kinase activator 3B [Source:HGNC Symbol;Acc:HGNC:23825]	1.16697	-0.728522	0.00373411	0.0103282
ENSG00000068079	IFI35	interferon induced protein 35 [Source:HGNC Symbol;Acc:HGNC:5399]	1.38281	4.25877	0.00381876	0.0105405
ENSG00000205593	DENND6B	DENN domain containing 6B [Source:HGNC Symbol;Acc:HGNC:32690]	1.33917	1.03813	0.00387458	0.0106725
ENSG00000100867	DHRS2	dehydrogenase/reductase 2 [Source:HGNC Symbol;Acc:HGNC:18349]	1.06358	-0.302353	0.00397637	0.010912
ENSG00000161513	FDXR	ferredoxin reductase [Source:HGNC Symbol;Acc:HGNC:3642]	1.14645	3.02388	0.00406102	0.011109
ENSG00000152763	DNAI4	dynein axonemal intermediate chain 4 [Source:HGNC Symbol;Acc:HGNC:26252]	1.20119	-0.19243	0.00420593	0.0114628
ENSG00000287737	None	novel transcript	1.03795	0.865981	0.00425268	0.0115816
ENSG00000156509	FBXO43	F-box protein 43 [Source:HGNC Symbol;Acc:HGNC:28521]	1.15462	-0.853935	0.00447035	0.0121116
ENSG00000205702	CYP2D7	cytochrome P450 family 2 subfamily D member 7 (gene/pseudogene) [Source:HGNC Symbol;Acc:HGNC:2624]	1.25417	-1.04746	0.0045323	0.0122523
ENSG00000245614	DDX11-AS1	DDX11 antisense RNA 1 [Source:HGNC Symbol;Acc:HGNC:44176]	1.34905	-0.636038	0.00454146	0.012268
ENSG00000224738	None	novel transcript, antisense to TRIM37 and SKA2	1.3408	-0.5444	0.00463735	0.0125018
ENSG00000232053	None	novel transcript	1.07065	-0.970595	0.00531335	0.0140992
ENSG00000228140	EFHD2-AS1	EFHD2 antisense RNA 1 [Source:HGNC Symbol;Acc:HGNC:55801]	1.25913	-1.08751	0.00534038	0.0141531
ENSG00000290376	HERC2P3	HERC2 pseudogene 3 [Source:NCBI gene (formerly Entrezgene);Acc:283755]	1.20572	-0.251162	0.00535337	0.0141723
ENSG00000125337	KIF25	kinesin family member 25 [Source:HGNC Symbol;Acc:HGNC:6390]	1.07514	-0.723787	0.00535343	0.0141723
ENSG00000235590	GNAS-AS1	GNAS antisense RNA 1 [Source:HGNC Symbol;Acc:HGNC:24872]	1.1006	-0.144647	0.00539682	0.0142666
ENSG00000277693	None	novel transcript	1.188	-0.768726	0.00624541	0.0162728
ENSG00000222808	RNU4-47P	RNA, U4 small nuclear 47, pseudogene [Source:HGNC Symbol;Acc:HGNC:46983]	1.45133	-0.605975	0.00624915	0.0162797
ENSG00000233559	LINC00513	long intergenic non-protein coding RNA 513 [Source:HGNC Symbol;Acc:HGNC:43566]	1.33168	-0.856248	0.00668365	0.0172526
ENSG00000278156	TSC22D1-AS1	TSC22D1 antisense RNA 1 [Source:HGNC Symbol;Acc:HGNC:43684]	1.17703	-0.320782	0.0068136	0.0175265
ENSG00000273253	TRABD-AS1	TRABD antisense RNA 1 [Source:HGNC Symbol;Acc:HGNC:56049]	1.24719	-0.187067	0.00683643	0.0175729
ENSG00000291232	None	novel transcript	1.08028	-0.445179	0.00703582	0.0179897
ENSG00000266947	None	novel transcript, antisense SLFN5	1.0388	-0.678703	0.00739551	0.0187639
ENSG00000142347	MYO1F	myosin IF [Source:HGNC Symbol;Acc:HGNC:7600]	1.19971	-0.64774	0.00764762	0.0193213
ENSG00000176920	FUT2	fucosyltransferase 2 [Source:HGNC Symbol;Acc:HGNC:4013]	1.07299	-0.638018	0.00798585	0.0200403
ENSG00000290395	None	novel transcript	1.78142	-0.981103	0.00803478	0.0201562
ENSG00000188707	ZBED10P	zinc finger BED-type containing 10, pseudogene [Source:HGNC Symbol;Acc:HGNC:21720]	1.26206	-0.280697	0.00817478	0.020469
ENSG00000289378	None	novel transcript	1.38087	-1.1492	0.0083278	0.0207919
ENSG00000084710	EFR3B	EFR3 homolog B [Source:HGNC Symbol;Acc:HGNC:29155]	1.02687	0.0904648	0.00834288	0.0208154
ENSG00000285744	None	novel transcript	1.12075	0.239925	0.00851458	0.0211978
ENSG00000251432	LINC02615	long intergenic non-protein coding RNA 2615 [Source:HGNC Symbol;Acc:HGNC:53402]	1.23649	-0.718548	0.00881353	0.0217826
ENSG00000122877	EGR2	early growth response 2 [Source:HGNC Symbol;Acc:HGNC:3239]	1.17245	-0.743914	0.00886374	0.0218699
ENSG00000263004	AKAP1-DT	AKAP1 divergent transcript [Source:HGNC Symbol;Acc:HGNC:55339]	1.15852	-0.684157	0.00942684	0.0231003
ENSG00000164764	SBSPON	somatomedin B and thrombospondin type 1 domain containing [Source:HGNC Symbol;Acc:HGNC:30362]	1.12079	-0.68963	0.010558	0.0254854
ENSG00000269688	None	novel transcript, sense intronic to HNRNPL	1.29491	-0.694587	0.011471	0.0274325
ENSG00000281357	ARRDC3-AS1	ARRDC3 antisense RNA 1 [Source:HGNC Symbol;Acc:HGNC:44145]	1.14187	-0.260088	0.0116091	0.0277222
ENSG00000165716	DIPK1B	divergent protein kinase domain 1B [Source:HGNC Symbol;Acc:HGNC:28290]	1.15465	-0.126066	0.0118222	0.0281578
ENSG00000289906	LINC03024	long intergenic non-protein coding RNA 3024 [Source:HGNC Symbol;Acc:HGNC:56155]	1.12467	-0.745255	0.01278	0.0302188
ENSG00000125731	SH2D3A	SH2 domain containing 3A [Source:HGNC Symbol;Acc:HGNC:16885]	1.24774	-0.799764	0.0130668	0.0308128
ENSG00000280739	EIF1B-AS1	EIF1B antisense RNA 1 [Source:HGNC Symbol;Acc:HGNC:44555]	1.01624	-0.384036	0.0134625	0.0315939
ENSG00000229337	None	novel transcript	1.00687	-0.305134	0.0138778	0.0324492
ENSG00000110900	TSPAN11	tetraspanin 11 [Source:HGNC Symbol;Acc:HGNC:30795]	1.11327	-0.327995	0.0139339	0.0325699
ENSG00000264808	None	novel transcript, antisense to TAOK1	1.1981	-0.767666	0.0140457	0.032774
ENSG00000267939	None	novel transcript	1.10627	-0.814591	0.0143954	0.0335049
ENSG00000286001	None	novel protein	1.11534	-0.977006	0.014466	0.0336427
ENSG00000167971	CASKIN1	CASK interacting protein 1 [Source:HGNC Symbol;Acc:HGNC:20879]	1.10233	0.131327	0.0150549	0.0347538
ENSG00000230555	LINC02916	long intergenic non-protein coding RNA 2916 [Source:HGNC Symbol;Acc:HGNC:55574]	1.02096	-0.287622	0.0154606	0.0355507
ENSG00000111863	ADTRP	androgen dependent TFPI regulating protein [Source:HGNC Symbol;Acc:HGNC:21214]	1.13066	-0.929736	0.0188594	0.0422297
ENSG00000238165	None	chromosome 20 open reading frame 30 (C20orf30) pseudogene	1.01922	-0.803945	0.0194681	0.0434009
ENSG00000232453	LINC02777	long intergenic non-protein coding RNA 2777 [Source:HGNC Symbol;Acc:HGNC:54297]	1.07403	-0.853699	0.0202267	0.0447527
ENSG00000249207	None	novel transcript	1.12133	-0.923577	0.0205306	0.045309
ENSG00000279041	None	TEC	1.01859	-0.462584	0.0206162	0.0454231
ENSG00000287672	None	novel transcript	1.02545	-0.865229	0.021246	0.0465523
ENSG00000261105	LMO7-AS1	LMO7 antisense RNA 1 [Source:HGNC Symbol;Acc:HGNC:50277]	1.30667	-0.92186	0.0215902	0.047187
ENSG00000132141	CCT6B	chaperonin containing TCP1 subunit 6B [Source:HGNC Symbol;Acc:HGNC:1621]	1.08432	-0.410786	0.0217894	0.0475729
ENSG00000290537	None	novel transcript	1.11905	-0.389764	0.0224472	0.0487845

## Sheet: Part_F
Ensembl	name	description	logFC	logCPM	PValue	FDR
ENSG00000184678	H2BC21	H2B clustered histone 21 [Source:HGNC Symbol;Acc:HGNC:4760]	-2.66965	1.66852	1.10617e-63	8.55713e-61
ENSG00000160201	U2AF1	U2 small nuclear RNA auxiliary factor 1 [Source:HGNC Symbol;Acc:HGNC:12453]	-1.3145	4.64147	7.42829e-60	4.36724e-57
ENSG00000185246	PRPF39	pre-mRNA processing factor 39 [Source:HGNC Symbol;Acc:HGNC:20314]	-1.31024	5.29557	7.38137e-56	3.01365e-53
ENSG00000023041	ZDHHC6	zinc finger DHHC-type palmitoyltransferase 6 [Source:HGNC Symbol;Acc:HGNC:19160]	-1.08852	5.9279	7.88649e-56	3.13286e-53
ENSG00000166261	ZNF202	zinc finger protein 202 [Source:HGNC Symbol;Acc:HGNC:12994]	-1.33716	4.78121	2.85248e-54	9.75017e-52
ENSG00000117569	PTBP2	polypyrimidine tract binding protein 2 [Source:HGNC Symbol;Acc:HGNC:17662]	-1.24644	4.60856	3.94513e-53	1.28857e-50
ENSG00000169429	CXCL8	C-X-C motif chemokine ligand 8 [Source:HGNC Symbol;Acc:HGNC:6025]	-1.82049	3.11452	3.72956e-48	8.84146e-46
ENSG00000235609	None	novel transcript	-1.74789	2.91625	1.41711e-45	3.20442e-43
ENSG00000123689	G0S2	G0/G1 switch 2 [Source:HGNC Symbol;Acc:HGNC:30229]	-1.05604	6.53658	1.77209e-45	3.88748e-43
ENSG00000117360	PRPF3	pre-mRNA processing factor 3 [Source:HGNC Symbol;Acc:HGNC:17348]	-1.24587	6.83263	1.22189e-44	2.52948e-42
ENSG00000197903	H2BC12	H2B clustered histone 12 [Source:HGNC Symbol;Acc:HGNC:13954]	-2.15186	2.90323	7.27764e-42	1.33708e-39
ENSG00000134186	PRPF38B	pre-mRNA processing factor 38B [Source:HGNC Symbol;Acc:HGNC:25512]	-1.0854	6.7481	6.8352e-39	1.01479e-36
ENSG00000162601	MYSM1	Myb like, SWIRM and MPN domains 1 [Source:HGNC Symbol;Acc:HGNC:29401]	-1.05185	5.86899	7.20905e-38	9.81098e-36
ENSG00000290032	None	novel transcript	-2.35122	2.41874	2.52201e-37	3.1414e-35
ENSG00000280213	UCKL1-AS1	UCKL1 antisense RNA 1 [Source:HGNC Symbol;Acc:HGNC:31967]	-2.28715	2.41642	8.53354e-37	1.0115e-34
ENSG00000112739	PRPF4B	pre-mRNA processing factor 4B [Source:HGNC Symbol;Acc:HGNC:17346]	-1.06147	7.41112	2.89196e-35	2.99339e-33
ENSG00000196878	LAMB3	laminin subunit beta 3 [Source:HGNC Symbol;Acc:HGNC:6490]	-1.03846	6.77558	6.15063e-32	5.13648e-30
ENSG00000187837	H1-2	H1.2 linker histone, cluster member [Source:HGNC Symbol;Acc:HGNC:4716]	-1.17515	3.61331	6.94974e-32	5.73861e-30
ENSG00000244405	ETV5	ETS variant transcription factor 5 [Source:HGNC Symbol;Acc:HGNC:3494]	-1.22356	4.6128	4.99752e-31	3.84574e-29
ENSG00000090339	ICAM1	intercellular adhesion molecule 1 [Source:HGNC Symbol;Acc:HGNC:5344]	-2.74834	0.849616	2.9152e-30	2.14238e-28
ENSG00000170379	TCAF2	TRPM8 channel associated factor 2 [Source:HGNC Symbol;Acc:HGNC:26878]	-1.09237	4.16451	2.90583e-28	1.84892e-26
ENSG00000258441	LINC00641	long intergenic non-protein coding RNA 641 [Source:HGNC Symbol;Acc:HGNC:27511]	-1.02479	3.78408	5.33556e-28	3.36575e-26
ENSG00000060140	STYK1	serine/threonine/tyrosine kinase 1 [Source:HGNC Symbol;Acc:HGNC:18889]	-1.09609	3.28746	9.69758e-27	5.46111e-25
ENSG00000180596	H2BC4	H2B clustered histone 4 [Source:HGNC Symbol;Acc:HGNC:4757]	-1.96031	1.20013	1.05618e-25	5.52445e-24
ENSG00000126368	NR1D1	nuclear receptor subfamily 1 group D member 1 [Source:HGNC Symbol;Acc:HGNC:7962]	-1.00283	3.3178	9.84672e-25	4.71424e-23
ENSG00000130513	GDF15	growth differentiation factor 15 [Source:HGNC Symbol;Acc:HGNC:30142]	-1.20615	3.66589	2.83934e-22	1.08679e-20
ENSG00000111641	NOP2	NOP2 nucleolar protein [Source:HGNC Symbol;Acc:HGNC:7867]	-1.20368	2.69631	2.91076e-22	1.11123e-20
ENSG00000120875	DUSP4	dual specificity phosphatase 4 [Source:HGNC Symbol;Acc:HGNC:3070]	-1.05015	5.73337	7.56581e-22	2.80107e-20
ENSG00000136167	LCP1	lymphocyte cytosolic protein 1 [Source:HGNC Symbol;Acc:HGNC:6528]	-1.54455	1.60962	4.92182e-21	1.71424e-19
ENSG00000174529	TMEM81	transmembrane protein 81 [Source:HGNC Symbol;Acc:HGNC:32349]	-1.41633	1.55498	7.16625e-21	2.46673e-19
ENSG00000158373	H2BC5	H2B clustered histone 5 [Source:HGNC Symbol;Acc:HGNC:4747]	-1.24526	3.05449	7.28761e-21	2.50265e-19
ENSG00000111348	ARHGDIB	Rho GDP dissociation inhibitor beta [Source:HGNC Symbol;Acc:HGNC:679]	-1.10463	3.13517	6.51479e-20	2.05482e-18
ENSG00000255198	SNHG9	small nucleolar RNA host gene 9 [Source:HGNC Symbol;Acc:HGNC:33102]	-1.22085	2.11814	7.37164e-20	2.3102e-18
ENSG00000148735	PLEKHS1	pleckstrin homology domain containing S1 [Source:HGNC Symbol;Acc:HGNC:26285]	-1.44902	1.69489	1.96848e-19	5.94101e-18
ENSG00000291045	None	novel transcript	-1.92762	0.320765	1.9944e-17	5.13374e-16
ENSG00000244165	P2RY11	purinergic receptor P2Y11 [Source:HGNC Symbol;Acc:HGNC:8540]	-1.09088	2.93808	3.75271e-16	8.36985e-15
ENSG00000196208	GREB1	growth regulating estrogen receptor binding 1 [Source:HGNC Symbol;Acc:HGNC:24885]	-1.0595	2.85714	1.86334e-15	3.86826e-14
ENSG00000164171	ITGA2	integrin subunit alpha 2 [Source:HGNC Symbol;Acc:HGNC:6137]	-1.06614	6.26655	6.91076e-15	1.35252e-13
ENSG00000171346	KRT15	keratin 15 [Source:HGNC Symbol;Acc:HGNC:6421]	-1.23161	1.44096	2.88798e-14	5.25991e-13
ENSG00000146094	DOK3	docking protein 3 [Source:HGNC Symbol;Acc:HGNC:24583]	-1.011	3.31056	5.33103e-14	9.50916e-13
ENSG00000279345	None	novel transcript, antisense to BRD1	-4.22287	-1.02061	1.40347e-13	2.37652e-12
ENSG00000153832	FBXO36	F-box protein 36 [Source:HGNC Symbol;Acc:HGNC:27020]	-1.07211	2.5151	1.87488e-13	3.12793e-12
ENSG00000175600	SUGCT	succinyl-CoA:glutarate-CoA transferase [Source:HGNC Symbol;Acc:HGNC:16001]	-1.33728	2.01911	1.98192e-13	3.29901e-12
ENSG00000263956	NBPF11	NBPF member 11 [Source:HGNC Symbol;Acc:HGNC:31993]	-1.12488	3.00352	2.12113e-13	3.51086e-12
ENSG00000103269	RHBDL1	rhomboid like 1 [Source:HGNC Symbol;Acc:HGNC:10007]	-1.49279	2.18411	2.39169e-13	3.94535e-12
ENSG00000175946	KLHL38	kelch like family member 38 [Source:HGNC Symbol;Acc:HGNC:34435]	-1.60359	0.645438	3.37724e-13	5.46681e-12
ENSG00000254682	None	novel transcript	-1.03872	1.97322	3.97799e-13	6.39001e-12
ENSG00000089692	LAG3	lymphocyte activating 3 [Source:HGNC Symbol;Acc:HGNC:6476]	-2.16056	-0.179111	4.15371e-13	6.65046e-12
ENSG00000102886	GDPD3	glycerophosphodiester phosphodiesterase domain containing 3 [Source:HGNC Symbol;Acc:HGNC:28638]	-1.59374	0.477151	5.95844e-13	9.26742e-12
ENSG00000154678	PDE1C	phosphodiesterase 1C [Source:HGNC Symbol;Acc:HGNC:8776]	-1.50425	0.912659	6.25171e-13	9.69279e-12
ENSG00000279762	None	novel transcript, antisense to PSMD11	-3.93973	-1.38129	2.89305e-12	4.1935e-11
ENSG00000128564	VGF	VGF nerve growth factor inducible [Source:HGNC Symbol;Acc:HGNC:12684]	-1.00868	1.74295	4.27577e-12	6.06029e-11
ENSG00000257315	ZBED6	zinc finger BED-type containing 6 [Source:HGNC Symbol;Acc:HGNC:33273]	-1.05067	1.81134	4.47405e-12	6.32304e-11
ENSG00000260941	LINC00622	long intergenic non-protein coding RNA 622 [Source:HGNC Symbol;Acc:HGNC:44251]	-2.00937	0.0479883	8.75921e-12	1.17896e-10
ENSG00000171860	C3AR1	complement C3a receptor 1 [Source:HGNC Symbol;Acc:HGNC:1319]	-1.21861	1.53385	1.27025e-11	1.67445e-10
ENSG00000285979	None	novel transcript, antisense to FAM192A	-1.56385	1.78581	1.52975e-11	1.98274e-10
ENSG00000203761	MSTO2P	misato family member 2, pseudogene [Source:HGNC Symbol;Acc:HGNC:26329]	-1.1593	2.41741	2.67141e-11	3.36745e-10
ENSG00000042493	CAPG	capping actin protein, gelsolin like [Source:HGNC Symbol;Acc:HGNC:1474]	-1.13972	1.64341	3.02118e-11	3.79532e-10
ENSG00000100359	SGSM3	small G protein signaling modulator 3 [Source:HGNC Symbol;Acc:HGNC:25228]	-1.23797	2.54692	7.76051e-11	9.29617e-10
ENSG00000280067	None	novel transcript	-2.48149	-0.115453	1.73827e-10	1.99291e-09
ENSG00000100038	TOP3B	DNA topoisomerase III beta [Source:HGNC Symbol;Acc:HGNC:11993]	-1.60141	0.174914	1.91023e-10	2.18001e-09
ENSG00000121716	PILRB	paired immunoglobin like type 2 receptor beta [Source:HGNC Symbol;Acc:HGNC:18297]	-1.45037	2.27703	2.68662e-10	2.99832e-09
ENSG00000280383	None	novel transcript, sense overlapping ATXN10	-1.43597	1.03138	3.98154e-10	4.35422e-09
ENSG00000100429	HDAC10	histone deacetylase 10 [Source:HGNC Symbol;Acc:HGNC:18128]	-1.11091	2.545	5.99603e-10	6.43752e-09
ENSG00000050730	TNIP3	TNFAIP3 interacting protein 3 [Source:HGNC Symbol;Acc:HGNC:19315]	-1.16349	1.46714	1.02483e-09	1.06678e-08
ENSG00000262766	None	novel transcript	-2.04398	-0.441203	1.27291e-09	1.30106e-08
ENSG00000281903	LINC02246	long intergenic non-protein coding RNA 2246 [Source:HGNC Symbol;Acc:HGNC:53135]	-1.97833	0.325779	2.15512e-09	2.10892e-08
ENSG00000231638	LUARIS	lncRNA upregulator of antiviral response interferon signaling [Source:HGNC Symbol;Acc:HGNC:40992]	-1.32929	1.04925	2.78492e-09	2.6771e-08
ENSG00000100060	MFNG	MFNG O-fucosylpeptide 3-beta-N-acetylglucosaminyltransferase [Source:HGNC Symbol;Acc:HGNC:7038]	-2.61731	-0.804154	4.10062e-09	3.85364e-08
ENSG00000253200	None	novel transcript, antisense to KIAA1967	-1.52182	2.27222	5.38205e-09	4.97831e-08
ENSG00000235677	NPM1P26	nucleophosmin 1 pseudogene 26 [Source:HGNC Symbol;Acc:HGNC:45205]	-2.02961	-0.60507	8.64936e-09	7.75646e-08
ENSG00000264112	None	novel transcript	-1.67427	1.77712	2.39245e-08	2.02442e-07
ENSG00000274354	None	novel transcript, sense intronic to ALPK2	-1.55869	-0.125517	4.7479e-08	3.84065e-07
ENSG00000182308	DCAF4L1	DDB1 and CUL4 associated factor 4 like 1 [Source:HGNC Symbol;Acc:HGNC:27723]	-1.87308	-0.65344	7.32714e-08	5.74063e-07
ENSG00000099834	CDHR5	cadherin related family member 5 [Source:HGNC Symbol;Acc:HGNC:7521]	-2.5637	-0.87898	7.88457e-08	6.14136e-07
ENSG00000280407	None	TEC	-1.72024	1.47648	1.04208e-07	7.9278e-07
ENSG00000182324	KCNJ14	potassium inwardly rectifying channel subfamily J member 14 [Source:HGNC Symbol;Acc:HGNC:6260]	-1.3178	1.51726	1.29387e-07	9.66323e-07
ENSG00000104899	AMH	anti-Mullerian hormone [Source:HGNC Symbol;Acc:HGNC:464]	-1.03131	2.12065	1.31454e-07	9.80165e-07
ENSG00000223573	TINCR	TINCR ubiquitin domain containing [Source:HGNC Symbol;Acc:HGNC:14607]	-1.73837	-0.128693	2.56916e-07	1.81197e-06
ENSG00000233117	LINC00702	long intergenic non-protein coding RNA 702 [Source:HGNC Symbol;Acc:HGNC:44676]	-1.69096	-0.795023	3.53489e-07	2.43695e-06
ENSG00000124635	H2BC11	H2B clustered histone 11 [Source:HGNC Symbol;Acc:HGNC:4761]	-1.27702	1.69524	3.9319e-07	2.69172e-06
ENSG00000150782	IL18	interleukin 18 [Source:HGNC Symbol;Acc:HGNC:5986]	-1.80969	0.628989	4.80464e-07	3.23493e-06
ENSG00000173991	TCAP	titin-cap [Source:HGNC Symbol;Acc:HGNC:11610]	-1.81179	-0.644963	4.97233e-07	3.34171e-06
ENSG00000290394	None	novel transcript	-1.09767	1.00126	6.2104e-07	4.09881e-06
ENSG00000288871	None	novel transcript, antisense to TUBGCP6and HDAC10	-1.865	-0.0572641	7.53716e-07	4.91705e-06
ENSG00000125740	FOSB	FosB proto-oncogene, AP-1 transcription factor subunit [Source:HGNC Symbol;Acc:HGNC:3797]	-1.6297	0.543931	7.61261e-07	4.95967e-06
ENSG00000261578	None	novel transcript, overlapping to TSKU	-1.2007	2.5985	9.62819e-07	6.15283e-06
ENSG00000173237	C11orf86	chromosome 11 open reading frame 86 [Source:HGNC Symbol;Acc:HGNC:34442]	-3.15596	-1.3482	1.05356e-06	6.69488e-06
ENSG00000172349	IL16	interleukin 16 [Source:HGNC Symbol;Acc:HGNC:5980]	-1.15293	0.212008	1.89424e-06	1.1481e-05
ENSG00000224020	MIR181A2HG	MIR181A2 host gene [Source:HGNC Symbol;Acc:HGNC:37188]	-1.96071	-0.794318	1.96758e-06	1.18815e-05
ENSG00000196421	C20orf204	chromosome 20 open reading frame 204 [Source:HGNC Symbol;Acc:HGNC:27655]	-1.06554	0.704469	2.11165e-06	1.26269e-05
ENSG00000232600	TONSL-AS1	TONSL antisense RNA 1 [Source:HGNC Symbol;Acc:HGNC:51556]	-2.22598	-0.452395	2.19807e-06	1.31011e-05
ENSG00000179300	RTL3	retrotransposon Gag like 3 [Source:HGNC Symbol;Acc:HGNC:22997]	-1.1219	1.53998	3.12121e-06	1.81183e-05
ENSG00000290796	None	novel transcript	-1.18052	1.16751	3.12433e-06	1.81293e-05
ENSG00000275888	None	novel transcript, antisense to CSNK1D	-1.36123	0.388971	3.4412e-06	1.98504e-05
ENSG00000273066	None	novel transcript	-1.5652	0.512427	3.49402e-06	2.01156e-05
ENSG00000139800	ZIC5	Zic family member 5 [Source:HGNC Symbol;Acc:HGNC:20322]	-1.10568	2.27214	4.15414e-06	2.36291e-05
ENSG00000145198	VWA5B2	von Willebrand factor A domain containing 5B2 [Source:HGNC Symbol;Acc:HGNC:25144]	-1.22335	-0.0334676	4.17886e-06	2.37513e-05
ENSG00000290687	ZNF286B	zinc finger protein 286B (pseudogene) [Source:HGNC Symbol;Acc:HGNC:33241]	-1.49071	0.880069	4.7699e-06	2.68123e-05
ENSG00000213693	SEC14L1P1	SEC14 like 1 pseudogene 1 [Source:HGNC Symbol;Acc:HGNC:44189]	-1.37239	1.0666	4.79932e-06	2.69444e-05
ENSG00000100918	REC8	REC8 meiotic recombination protein [Source:HGNC Symbol;Acc:HGNC:16879]	-1.04155	1.06609	6.53372e-06	3.57131e-05
ENSG00000272654	JTB-DT	JTB divergent transcript [Source:HGNC Symbol;Acc:HGNC:56047]	-1.71281	-0.540942	6.59693e-06	3.60452e-05
ENSG00000197632	SERPINB2	serpin family B member 2 [Source:HGNC Symbol;Acc:HGNC:8584]	-1.30283	1.33877	6.79849e-06	3.69816e-05
ENSG00000284820	None	novel protein	-1.27701	0.419384	7.9697e-06	4.27357e-05
ENSG00000213928	IRF9	interferon regulatory factor 9 [Source:HGNC Symbol;Acc:HGNC:6131]	-1.1964	0.787918	8.75439e-06	4.6536e-05
ENSG00000267244	None	novel transcript, antisense to REXO1	-1.21552	0.762787	1.16118e-05	5.99897e-05
ENSG00000267201	LINC01775	long intergenic non-protein coding RNA 1775 [Source:HGNC Symbol;Acc:HGNC:52565]	-1.74765	-0.73182	1.16545e-05	6.01892e-05
ENSG00000173762	CD7	CD7 molecule [Source:HGNC Symbol;Acc:HGNC:1695]	-1.37615	1.01101	1.23041e-05	6.30124e-05
ENSG00000147437	GNRH1	gonadotropin releasing hormone 1 [Source:HGNC Symbol;Acc:HGNC:4419]	-1.32388	0.156014	1.29736e-05	6.61642e-05
ENSG00000234678	ELF3-AS1	ELF3 antisense RNA 1 [Source:HGNC Symbol;Acc:HGNC:40211]	-1.102	0.251027	1.52569e-05	7.62225e-05
ENSG00000274943	None	novel transcript, sense intronic to PPHLN1	-1.81303	-1.03439	1.58677e-05	7.88983e-05
ENSG00000225032	None	novel transcript	-1.1402	0.510597	1.67552e-05	8.27794e-05
ENSG00000225721	None	novel transcript	-1.90788	-0.849416	1.75522e-05	8.63395e-05
ENSG00000212135	SNORD67	small nucleolar RNA, C/D box 67 [Source:HGNC Symbol;Acc:HGNC:32728]	-2.08996	-0.990092	2.91626e-05	0.000136464
ENSG00000130203	APOE	apolipoprotein E [Source:HGNC Symbol;Acc:HGNC:613]	-1.65016	-0.540196	3.04071e-05	0.000141408
ENSG00000125538	IL1B	interleukin 1 beta [Source:HGNC Symbol;Acc:HGNC:5992]	-1.64247	-0.554897	3.26655e-05	0.000150696
ENSG00000171444	MCC	MCC regulator of WNT signaling pathway [Source:HGNC Symbol;Acc:HGNC:6935]	-1.0586	0.300462	3.48764e-05	0.000159693
ENSG00000100288	CHKB	choline kinase beta [Source:HGNC Symbol;Acc:HGNC:1938]	-1.25475	1.39591	4.46611e-05	0.000200743
ENSG00000283236	None	novel zinc finger protein pseudogene	-1.92787	-0.906072	4.59045e-05	0.000205515
ENSG00000262115	None	novel transcript, antisense to AZI1	-1.80764	-1.36986	5.17369e-05	0.000229876
ENSG00000007402	CACNA2D2	calcium voltage-gated channel auxiliary subunit alpha2delta 2 [Source:HGNC Symbol;Acc:HGNC:1400]	-1.15026	0.254855	5.32404e-05	0.000235784
ENSG00000230565	ZNF32-AS2	ZNF32 antisense RNA 2 [Source:HGNC Symbol;Acc:HGNC:23593]	-1.33781	-0.768003	5.5215e-05	0.000243354
ENSG00000245156	None	novel transcript	-1.66908	-0.415775	5.61697e-05	0.000247254
ENSG00000253854	None	novel transcript	-1.28202	0.125253	6.00011e-05	0.000262547
ENSG00000188710	QRFP	pyroglutamylated RFamide peptide [Source:HGNC Symbol;Acc:HGNC:29982]	-1.74508	-0.694351	6.08571e-05	0.000265571
ENSG00000196296	ATP2A1	ATPase sarcoplasmic/endoplasmic reticulum Ca2+ transporting 1 [Source:HGNC Symbol;Acc:HGNC:811]	-1.17509	0.56631	7.03252e-05	0.000302411
ENSG00000238133	MAP3K20-AS1	MAP3K20 antisense RNA 1 [Source:HGNC Symbol;Acc:HGNC:27935]	-1.63654	-0.405078	7.93947e-05	0.00033717
ENSG00000163794	UCN	urocortin [Source:HGNC Symbol;Acc:HGNC:12516]	-1.05554	0.0459899	8.05593e-05	0.000341523
ENSG00000132334	PTPRE	protein tyrosine phosphatase receptor type E [Source:HGNC Symbol;Acc:HGNC:9669]	-1.05554	1.73188	8.07138e-05	0.00034208
ENSG00000196074	SYCP2	synaptonemal complex protein 2 [Source:HGNC Symbol;Acc:HGNC:11490]	-1.53706	-0.588003	8.52031e-05	0.000358778
ENSG00000281026	N4BP2L2-IT2	N4BPL2 intronic transcript 2 [Source:HGNC Symbol;Acc:HGNC:25038]	-1.15198	0.171121	9.20954e-05	0.000384332
ENSG00000232611	None	novel transcript	-1.28867	0.225321	9.70971e-05	0.000403601
ENSG00000156711	MAPK13	mitogen-activated protein kinase 13 [Source:HGNC Symbol;Acc:HGNC:6875]	-1.01429	0.0638549	0.000104262	0.000429978
ENSG00000281344	HELLPAR	HELLP associated long non-coding RNA [Source:HGNC Symbol;Acc:HGNC:43984]	-1.14718	0.559592	0.000107808	0.000443111
ENSG00000117594	HSD11B1	hydroxysteroid 11-beta dehydrogenase 1 [Source:HGNC Symbol;Acc:HGNC:5208]	-1.46985	-0.0479894	0.00013358	0.000536435
ENSG00000224888	None	novel transcript, antisense to FAM38A	-1.37018	0.243524	0.000144214	0.000574888
ENSG00000228606	DCAF8-DT	DCAF8 divergent transcript [Source:HGNC Symbol;Acc:HGNC:55792]	-1.47268	-0.0118322	0.00014425	0.000574888
ENSG00000198857	HSD3BP5	hydroxy-delta-5-steroid dehydrogenase, 3 beta, pseudogene 5 [Source:HGNC Symbol;Acc:HGNC:5223]	-1.27997	0.139485	0.00015236	0.000603935
ENSG00000272836	None	novel transcript, antisense to SELO	-1.4712	-0.682626	0.000158102	0.000623834
ENSG00000140398	NEIL1	nei like DNA glycosylase 1 [Source:HGNC Symbol;Acc:HGNC:18448]	-1.02614	1.51233	0.000168804	0.000661269
ENSG00000259529	None	novel transcript	-1.2986	-0.416826	0.000182702	0.000710599
ENSG00000225507	None	pseudogene similar to part of TTK protein kinase TTK	-1.01132	0.634608	0.000201077	0.0007755
ENSG00000279331	RBM12B-AS1	RBM12B antisense RNA 1 [Source:HGNC Symbol;Acc:HGNC:28818]	-1.21099	-0.0299712	0.000204388	0.000787236
ENSG00000286125	None	novel transcript (contains ZIM2-AS1 and PEG3-AS1)	-1.04926	0.0166094	0.000233728	0.000885395
ENSG00000224080	UBE2FP1	UBE2F pseudogene 1 [Source:HGNC Symbol;Acc:HGNC:44535]	-1.21949	0.527251	0.000244288	0.000921834
ENSG00000185245	GP1BA	glycoprotein Ib platelet subunit alpha [Source:HGNC Symbol;Acc:HGNC:4439]	-1.38637	0.0559769	0.00024477	0.000923179
ENSG00000276952	None	novel transcript, antisense to PYGB	-1.50839	-0.615751	0.000259652	0.000973065
ENSG00000085465	OVGP1	oviductal glycoprotein 1 [Source:HGNC Symbol;Acc:HGNC:8524]	-1.51261	-0.496414	0.000259832	0.000973491
ENSG00000141505	ASGR1	asialoglycoprotein receptor 1 [Source:HGNC Symbol;Acc:HGNC:742]	-1.39184	-0.484617	0.000274067	0.00102264
ENSG00000153233	PTPRR	protein tyrosine phosphatase receptor type R [Source:HGNC Symbol;Acc:HGNC:9680]	-1.43855	-0.859781	0.000288317	0.00106845
ENSG00000279689	None	TEC	-1.64603	-0.468336	0.000311461	0.00114676
ENSG00000271092	TLCD4-RWDD3	TLCD4-RWDD3 readthrough [Source:HGNC Symbol;Acc:HGNC:49388]	-1.31139	-0.687615	0.000341183	0.00124682
ENSG00000232043	None	novel transcript, antisense to PTPN1	-1.56231	-1.31046	0.000345571	0.00126129
ENSG00000197279	ZNF165	zinc finger protein 165 [Source:HGNC Symbol;Acc:HGNC:12953]	-1.04664	-0.15728	0.000347977	0.00126912
ENSG00000254505	CHMP4A	charged multivesicular body protein 4A [Source:HGNC Symbol;Acc:HGNC:20274]	-1.59659	-0.925923	0.000349747	0.001274
ENSG00000131480	AOC2	amine oxidase copper containing 2 [Source:HGNC Symbol;Acc:HGNC:549]	-1.15398	0.354441	0.000352553	0.001282
ENSG00000255893	None	novel transcript	-1.05411	0.880211	0.000389116	0.00140005
ENSG00000137411	VARS2	valyl-tRNA synthetase 2, mitochondrial [Source:HGNC Symbol;Acc:HGNC:21642]	-1.6372	-0.0555867	0.000391583	0.00140721
ENSG00000069696	DRD4	dopamine receptor D4 [Source:HGNC Symbol;Acc:HGNC:3025]	-1.48232	-1.11757	0.000397944	0.00142798
ENSG00000278341	None	novel transcript, antisense to CTU2	-1.48257	-0.48785	0.000405802	0.00145156
ENSG00000155265	GOLGA7B	golgin A7 family member B [Source:HGNC Symbol;Acc:HGNC:31668]	-1.52201	-0.913289	0.000423248	0.00150785
ENSG00000166343	MSS51	MSS51 mitochondrial translational activator [Source:HGNC Symbol;Acc:HGNC:21000]	-1.38518	-0.636715	0.000434932	0.00154523
ENSG00000272941	None	novel transcript, antisense to C7orf49	-1.7714	-1.0924	0.000473478	0.00166607
ENSG00000197847	SLC22A20P	solute carrier family 22 member 20, pseudogene [Source:HGNC Symbol;Acc:HGNC:29867]	-1.27686	-0.816879	0.000474163	0.00166808
ENSG00000183562	None	novel transcript, antisense to NAP1L4	-1.9098	-0.533557	0.000501276	0.00175339
ENSG00000222898	RN7SKP97	RN7SK pseudogene 97 [Source:HGNC Symbol;Acc:HGNC:45821]	-1.17929	-0.762364	0.000601951	0.00206862
ENSG00000163393	SLC22A15	solute carrier family 22 member 15 [Source:HGNC Symbol;Acc:HGNC:20301]	-1.23155	-0.335231	0.000676812	0.00229635
ENSG00000255200	PGAM1P8	phosphoglycerate mutase 1 pseudogene 8 [Source:HGNC Symbol;Acc:HGNC:42455]	-1.19863	-0.296442	0.000684823	0.00232192
ENSG00000136457	CHAD	chondroadherin [Source:HGNC Symbol;Acc:HGNC:1909]	-1.50562	-0.442184	0.000738651	0.00248096
ENSG00000110693	SOX6	SRY-box transcription factor 6 [Source:HGNC Symbol;Acc:HGNC:16421]	-1.36578	-0.346109	0.000792687	0.00264253
ENSG00000270673	YTHDF3-DT	YTHDF3 divergent transcript [Source:HGNC Symbol;Acc:HGNC:48728]	-1.09841	-0.0874884	0.000818921	0.00272196
ENSG00000149781	FERMT3	FERM domain containing kindlin 3 [Source:HGNC Symbol;Acc:HGNC:23151]	-1.16144	-0.305675	0.000904433	0.00297524
ENSG00000064300	NGFR	nerve growth factor receptor [Source:HGNC Symbol;Acc:HGNC:7809]	-1.2228	-0.688907	0.00110042	0.0035379
ENSG00000160678	S100A1	S100 calcium binding protein A1 [Source:HGNC Symbol;Acc:HGNC:10486]	-1.242	-0.172544	0.00124212	0.00394141
ENSG00000225434	LINC01504	long intergenic non-protein coding RNA 1504 [Source:HGNC Symbol;Acc:HGNC:51185]	-1.30241	-0.656042	0.00135711	0.00426396
ENSG00000227741	None	novel transcript	-1.26794	-0.456908	0.00137372	0.0043051
ENSG00000224420	ADM5	adrenomedullin 5 (putative) [Source:HGNC Symbol;Acc:HGNC:27293]	-1.12866	-0.502993	0.00143185	0.00446632
ENSG00000272054	None	novel transcript	-1.18112	-0.375387	0.0014821	0.00460352
ENSG00000260005	None	novel transcript, antisense to C17orf56	-1.08787	0.673528	0.00163726	0.00501969
ENSG00000266993	None	novel transcript, antisense to NRD1	-1.04274	-0.642891	0.00170248	0.00519365
ENSG00000288056	None	novel transcript	-1.29763	-0.652059	0.00175573	0.00534059
ENSG00000279443	None	TEC	-1.04052	-0.183139	0.00179108	0.005429
ENSG00000135373	EHF	ETS homologous factor [Source:HGNC Symbol;Acc:HGNC:3246]	-1.71359	-1.06789	0.00199558	0.00595916
ENSG00000246203	None	novel pseudogene	-1.00292	0.248188	0.00211573	0.00626073
ENSG00000271334	LINC02104	long intergenic non-protein coding RNA 2104 [Source:HGNC Symbol;Acc:HGNC:52959]	-1.28915	-0.421754	0.00212273	0.00627891
ENSG00000218418	None	Rho GTPase activating protein 21 (ARHGAP21) pseudogene	-1.25006	-0.991599	0.00213419	0.00631154
ENSG00000214955	None	novel transcript	-1.22434	-0.723632	0.00237921	0.00695773
ENSG00000282458	WASH5P	WASP family homolog 5, pseudogene [Source:HGNC Symbol;Acc:HGNC:33884]	-1.36606	-0.554441	0.00248557	0.00723136
ENSG00000276564	None	novel transcript	-1.16864	-1.07032	0.0025299	0.00733856
ENSG00000273058	None	novel transcript	-1.34976	-0.395998	0.00269553	0.0077608
ENSG00000224713	None	novel transcript, antisense to ARHGEF25	-1.13259	-0.440771	0.00293453	0.00837671
ENSG00000254206	NPIPB11	nuclear pore complex interacting protein family member B11 [Source:HGNC Symbol;Acc:HGNC:37453]	-1.18052	-0.0378783	0.00304649	0.00865429
ENSG00000230521	None	HLA complex group 4 pseudogene 7	-1.27641	-0.703164	0.00307186	0.00871793
ENSG00000266235	MIR3176	microRNA 3176 [Source:HGNC Symbol;Acc:HGNC:38345]	-1.17532	0.180046	0.00318457	0.00898576
ENSG00000075073	TACR2	tachykinin receptor 2 [Source:HGNC Symbol;Acc:HGNC:11527]	-1.05766	-0.472946	0.0032109	0.00904962
ENSG00000289190	None	novel transcript	-1.07876	-0.720448	0.00332137	0.00931632
ENSG00000254413	CHKB-CPT1B	CHKB-CPT1B readthrough (NMD candidate) [Source:HGNC Symbol;Acc:HGNC:41998]	-1.15244	-0.513579	0.00355564	0.00989412
ENSG00000291032	None	novel transcript	-1.31024	-1.19669	0.00357056	0.00993376
ENSG00000162409	PRKAA2	protein kinase AMP-activated catalytic subunit alpha 2 [Source:HGNC Symbol;Acc:HGNC:9377]	-1.01581	-0.00977284	0.00369141	0.0102216
ENSG00000273143	DUSP5-DT	DUSP5 divergent transcript [Source:HGNC Symbol;Acc:HGNC:55154]	-1.19719	-1.12644	0.00379072	0.010467
ENSG00000280184	None	TEC	-1.20342	-0.607408	0.00400546	0.0109857
ENSG00000162461	SLC25A34	solute carrier family 25 member 34 [Source:HGNC Symbol;Acc:HGNC:27653]	-1.097	-0.602146	0.00405352	0.0110968
ENSG00000281181	None	novel transcript, similar to YY1 associated myogenesis RNA 1 YAM1	-1.05053	-0.667413	0.00448397	0.012144
ENSG00000164309	CMYA5	cardiomyopathy associated 5 [Source:HGNC Symbol;Acc:HGNC:14305]	-1.17751	-0.952156	0.00505005	0.013498
ENSG00000181690	PLAG1	PLAG1 zinc finger [Source:HGNC Symbol;Acc:HGNC:9045]	-1.00026	0.386736	0.00538095	0.0142272
ENSG00000254694	None	novel transcript	-1.29005	-1.05112	0.00540095	0.0142748
ENSG00000250848	None	protein phosphatase 4, regulatory subunit 2 (PPP4R2) pseudogene	-1.56888	-1.34697	0.00552061	0.0145624
ENSG00000269984	None	novel transcript, antisense to MYNN	-1.10041	-0.59198	0.00552909	0.0145796
ENSG00000172803	SNX32	sorting nexin 32 [Source:HGNC Symbol;Acc:HGNC:26423]	-1.27283	-0.962864	0.00604349	0.0158196
ENSG00000277938	None	novel transcript	-1.31598	-0.953943	0.0060879	0.0159166
ENSG00000278840	None	novel transcript, sense intronic to GABRB3	-1.04152	-0.762179	0.00675523	0.0173976
ENSG00000285589	None	novel transcript	-1.06833	0.360319	0.00693631	0.0177892
ENSG00000287707	None	novel transcript	-1.18743	-0.662717	0.0069689	0.0178603
ENSG00000230176	LINC01433	long intergenic non-protein coding RNA 1433 [Source:HGNC Symbol;Acc:HGNC:50746]	-1.32819	-1.29165	0.00701629	0.0179534
ENSG00000233077	LINC01271	long intergenic non-protein coding RNA 1271 [Source:HGNC Symbol;Acc:HGNC:50327]	-1.33703	-1.13756	0.00736924	0.0187069
ENSG00000237522	NONOP2	non-POU domain containing, octamer-binding pseudogene 2 [Source:HGNC Symbol;Acc:HGNC:42032]	-1.08554	-0.907147	0.00742327	0.0188278
ENSG00000289393	None	novel transcript	-1.0189	-0.701988	0.00754393	0.0190976
ENSG00000257285	PRMT5-DT	PRMT5 divergent transcript [Source:HGNC Symbol;Acc:HGNC:55482]	-1.07774	-0.50519	0.00765782	0.0193326
ENSG00000279196	None	novel transcript	-1.02539	-0.902257	0.00795793	0.0199805
ENSG00000189129	PLAC9	placenta associated 9 [Source:HGNC Symbol;Acc:HGNC:19255]	-1.05246	-0.503597	0.00804421	0.020173
ENSG00000168477	TNXB	tenascin XB [Source:HGNC Symbol;Acc:HGNC:11976]	-1.15758	-0.397697	0.00809742	0.0202891
ENSG00000273802	H2BC8	H2B clustered histone 8 [Source:HGNC Symbol;Acc:HGNC:4746]	-1.13984	-0.894062	0.00818203	0.0204836
ENSG00000249279	LINC02057	long intergenic non-protein coding RNA 2057 [Source:HGNC Symbol;Acc:HGNC:52900]	-1.03953	0.329277	0.00819926	0.0205233
ENSG00000272468	None	novel transcript	-1.15591	-0.49205	0.00824615	0.0206251
ENSG00000260948	None	novel transcript, sense overlapping WDR77 & OVGP1	-1.1459	-0.644053	0.00844547	0.0210357
ENSG00000121690	DEPDC7	DEP domain containing 7 [Source:HGNC Symbol;Acc:HGNC:29899]	-1.15774	-1.14452	0.0087123	0.0215796
ENSG00000267280	TBX2-AS1	TBX2 antisense RNA 1 [Source:HGNC Symbol;Acc:HGNC:50355]	-1.05711	-0.67274	0.00910866	0.0223953
ENSG00000134070	IRAK2	interleukin 1 receptor associated kinase 2 [Source:HGNC Symbol;Acc:HGNC:6113]	-1.01301	3.78224	0.00950916	0.0232516
ENSG00000279759	None	TEC	-1.18315	-0.54576	0.00958386	0.0234032
ENSG00000238142	None	novel transcript	-1.07867	-0.798962	0.00977334	0.0238105
ENSG00000180190	TDRP	testis development related protein [Source:HGNC Symbol;Acc:HGNC:26951]	-1.05325	-0.700292	0.00993852	0.0241446
ENSG00000278231	None	novel transcript	-1.39265	-1.29329	0.0108347	0.0260593
ENSG00000254634	SMG1P6	SMG1 pseudogene 6 [Source:HGNC Symbol;Acc:HGNC:49863]	-1.30733	-0.649914	0.0138253	0.032342
ENSG00000268621	IGFL2-AS1	IGFL2 antisense RNA 1 [Source:HGNC Symbol;Acc:HGNC:52559]	-1.38389	-0.901902	0.0142018	0.033112
ENSG00000267568	None	novel transcript	-1.17587	-0.939743	0.014404	0.0335144
ENSG00000289396	None	novel transcript, sense intronic to DLG1	-1.1032	-0.72421	0.0146489	0.0339926
ENSG00000236015	None	thioredoxin domain containing 1 (TXNDC1) pseudogene	-1.07494	-0.951285	0.0147286	0.0341344
ENSG00000135744	AGT	angiotensinogen [Source:HGNC Symbol;Acc:HGNC:333]	-1.07486	-0.744371	0.0157092	0.0360489
ENSG00000279861	None	TEC	-1.05456	-0.197355	0.0168522	0.038307
ENSG00000259212	None	novel transcript, antisense to CRTC3	-1.19407	-1.1223	0.0170084	0.0385905
ENSG00000240859	LINC03014	long intergenic non-protein coding RNA 3014 [Source:HGNC Symbol;Acc:HGNC:56142]	-1.03836	-0.994913	0.0171369	0.0388161
ENSG00000260051	None	novel transcript, antisense to CLCN7	-1.02456	-0.691458	0.0183458	0.0412242
ENSG00000203392	None	novel transcript, antisense to CSPG4	-1.28821	-0.947767	0.018709	0.0419343
ENSG00000129951	PLPPR3	phospholipid phosphatase related 3 [Source:HGNC Symbol;Acc:HGNC:23497]	-1.18517	-0.799429	0.0193822	0.0432487
ENSG00000230084	ZBTB47-AS1	ZBTB47 and NKTR antisense RNA 1 [Source:HGNC Symbol;Acc:HGNC:41174]	-1.10834	-0.0914358	0.0204739	0.0452044

## Sheet: Part_G
Ensembl	name	description	logFC	logCPM	PValue	FDR
ENSG00000136279	DBNL	drebrin like [Source:HGNC Symbol;Acc:HGNC:2696]	1.69982	6.81583	7.93809e-62	1.16674e-57
ENSG00000049239	H6PD	hexose-6-phosphate dehydrogenase/glucose 1-dehydrogenase [Source:HGNC Symbol;Acc:HGNC:4795]	1.948	4.75837	9.84176e-57	7.23271e-53
ENSG00000139178	C1RL	complement C1r subcomponent like [Source:HGNC Symbol;Acc:HGNC:21265]	2.24134	4.46604	1.90173e-56	9.31723e-53
ENSG00000223764	LINC02593	long intergenic non-protein coding RNA 2593 [Source:HGNC Symbol;Acc:HGNC:53933]	3.5082	3.75778	3.73688e-56	1.37312e-52
ENSG00000077943	ITGA8	integrin subunit alpha 8 [Source:HGNC Symbol;Acc:HGNC:6144]	2.0492	5.08799	2.89313e-49	8.50465e-46
ENSG00000134575	ACP2	acid phosphatase 2, lysosomal [Source:HGNC Symbol;Acc:HGNC:123]	1.80879	4.48923	7.13918e-47	1.31165e-43
ENSG00000230487	PSMG3-AS1	PSMG3 antisense RNA 1 (head to head) [Source:HGNC Symbol;Acc:HGNC:22230]	3.16423	2.31756	3.36292e-45	5.49202e-42
ENSG00000088881	EBF4	EBF family member 4 [Source:HGNC Symbol;Acc:HGNC:29278]	2.26797	3.44389	1.97255e-44	2.89926e-41
ENSG00000121691	CAT	catalase [Source:HGNC Symbol;Acc:HGNC:1516]	1.64479	4.90799	9.81841e-43	1.31192e-39
ENSG00000270647	TAF15	TATA-box binding protein associated factor 15 [Source:HGNC Symbol;Acc:HGNC:11547]	1.38015	7.08441	1.64229e-41	2.01153e-38
ENSG00000129103	SUMF2	sulfatase modifying factor 2 [Source:HGNC Symbol;Acc:HGNC:20415]	1.20562	6.28476	4.11055e-41	4.31549e-38
ENSG00000111602	TIMELESS	timeless circadian regulator [Source:HGNC Symbol;Acc:HGNC:11813]	1.23341	6.12342	2.72558e-40	2.67071e-37
ENSG00000007541	PIGQ	phosphatidylinositol glycan anchor biosynthesis class Q [Source:HGNC Symbol;Acc:HGNC:14135]	1.59285	4.8826	9.76762e-40	8.44497e-37
ENSG00000101109	STK4	serine/threonine kinase 4 [Source:HGNC Symbol;Acc:HGNC:11408]	1.30152	6.1319	2.39633e-39	1.95674e-36
ENSG00000162144	CYB561A3	cytochrome b561 family member A3 [Source:HGNC Symbol;Acc:HGNC:23014]	1.39168	5.5736	3.68404e-39	2.8499e-36
ENSG00000113583	C5orf15	chromosome 5 open reading frame 15 [Source:HGNC Symbol;Acc:HGNC:20656]	1.30519	6.76316	4.01751e-39	2.95247e-36
ENSG00000147536	GINS4	GINS complex subunit 4 [Source:HGNC Symbol;Acc:HGNC:28226]	1.37451	5.19401	4.41717e-39	3.0916e-36
ENSG00000104081	BMF	Bcl2 modifying factor [Source:HGNC Symbol;Acc:HGNC:24132]	2.27211	4.21218	8.12305e-39	5.42693e-36
ENSG00000117448	AKR1A1	aldo-keto reductase family 1 member A1 [Source:HGNC Symbol;Acc:HGNC:380]	1.38635	5.51673	2.3819e-37	1.45872e-34
ENSG00000125967	NECAB3	N-terminal EF-hand calcium binding protein 3 [Source:HGNC Symbol;Acc:HGNC:15851]	1.63902	5.25233	6.46961e-37	3.65732e-34
ENSG00000116793	PHTF1	putative homeodomain transcription factor 1 [Source:HGNC Symbol;Acc:HGNC:8939]	1.37989	5.54161	3.21665e-36	1.75105e-33
ENSG00000150760	DOCK1	dedicator of cytokinesis 1 [Source:HGNC Symbol;Acc:HGNC:2987]	1.17071	6.27108	8.57802e-36	4.4539e-33
ENSG00000235173	HGH1	HGH1 homolog [Source:HGNC Symbol;Acc:HGNC:24161]	1.31569	5.08784	1.8388e-35	8.71827e-33
ENSG00000078804	TP53INP2	tumor protein p53 inducible nuclear protein 2 [Source:HGNC Symbol;Acc:HGNC:16104]	1.62395	4.40002	2.2167e-35	9.87304e-33
ENSG00000167740	CYB5D2	cytochrome b5 domain containing 2 [Source:HGNC Symbol;Acc:HGNC:28471]	1.61992	3.50558	3.63582e-34	1.57175e-31
ENSG00000104812	GYS1	glycogen synthase 1 [Source:HGNC Symbol;Acc:HGNC:4706]	1.2066	6.53796	4.49e-34	1.88554e-31
ENSG00000104524	PYCR3	pyrroline-5-carboxylate reductase 3 [Source:HGNC Symbol;Acc:HGNC:25846]	1.5183	4.52701	6.03703e-33	2.27519e-30
ENSG00000101463	SYNDIG1	synapse differentiation inducing 1 [Source:HGNC Symbol;Acc:HGNC:15885]	1.44983	4.87312	5.89201e-33	2.27519e-30
ENSG00000117305	HMGCL	3-hydroxy-3-methylglutaryl-CoA lyase [Source:HGNC Symbol;Acc:HGNC:5005]	1.95079	3.66639	1.06139e-32	3.90006e-30
ENSG00000100106	TRIOBP	TRIO and F-actin binding protein [Source:HGNC Symbol;Acc:HGNC:17009]	1.05881	6.09549	1.12958e-32	4.04941e-30
ENSG00000132485	ZRANB2	zinc finger RANBP2-type containing 2 [Source:HGNC Symbol;Acc:HGNC:13058]	1.27396	6.75402	1.75526e-32	6.14256e-30
ENSG00000167700	MFSD3	major facilitator superfamily domain containing 3 [Source:HGNC Symbol;Acc:HGNC:25157]	1.72195	3.56757	3.52302e-32	1.20422e-29
ENSG00000242498	ARPIN	actin related protein 2/3 complex inhibitor [Source:HGNC Symbol;Acc:HGNC:28782]	1.33119	5.10862	5.69123e-32	1.90113e-29
ENSG00000247556	OIP5-AS1	OIP5 antisense RNA 1 [Source:HGNC Symbol;Acc:HGNC:43563]	1.14829	6.14267	1.09e-31	3.56019e-29
ENSG00000198951	NAGA	alpha-N-acetylgalactosaminidase [Source:HGNC Symbol;Acc:HGNC:7631]	1.28298	5.28609	1.48394e-31	4.74151e-29
ENSG00000272405	None	novel transcript, antisense to BCAN	2.59503	3.70683	1.52279e-31	4.76211e-29
ENSG00000171848	RRM2	ribonucleotide reductase regulatory subunit M2 [Source:HGNC Symbol;Acc:HGNC:10452]	1.14217	7.51034	2.86684e-31	8.77851e-29
ENSG00000185504	FAAP100	FA core complex associated protein 100 [Source:HGNC Symbol;Acc:HGNC:26171]	1.27109	4.93315	3.62357e-31	1.08692e-28
ENSG00000163683	SMIM14	small integral membrane protein 14 [Source:HGNC Symbol;Acc:HGNC:27321]	1.21827	5.14996	4.13166e-31	1.21454e-28
ENSG00000181904	C5orf24	chromosome 5 open reading frame 24 [Source:HGNC Symbol;Acc:HGNC:26746]	1.0429	6.07386	7.17847e-31	2.02902e-28
ENSG00000171298	GAA	alpha glucosidase [Source:HGNC Symbol;Acc:HGNC:4065]	1.23467	5.53281	1.25532e-30	3.41679e-28
ENSG00000101940	WDR13	WD repeat domain 13 [Source:HGNC Symbol;Acc:HGNC:14352]	1.35577	4.49512	2.99881e-30	8.0139e-28
ENSG00000163346	PBXIP1	PBX homeobox interacting protein 1 [Source:HGNC Symbol;Acc:HGNC:21199]	1.23978	5.45335	1.75936e-29	4.3829e-27
ENSG00000215012	RTL10	retrotransposon Gag like 10 [Source:HGNC Symbol;Acc:HGNC:26112]	1.28819	5.37922	1.82584e-29	4.4727e-27
ENSG00000167123	CERCAM	cerebral endothelial cell adhesion molecule [Source:HGNC Symbol;Acc:HGNC:23723]	1.20794	5.12949	3.05119e-29	7.35186e-27
ENSG00000188486	H2AX	H2A.X variant histone [Source:HGNC Symbol;Acc:HGNC:4739]	1.0274	6.34298	8.33439e-29	1.97579e-26
ENSG00000044090	CUL7	cullin 7 [Source:HGNC Symbol;Acc:HGNC:21024]	1.50365	4.84834	1.00451e-28	2.30692e-26
ENSG00000105928	GSDME	gasdermin E [Source:HGNC Symbol;Acc:HGNC:2810]	1.21069	5.30413	1.34548e-28	3.04245e-26
ENSG00000113504	SLC12A7	solute carrier family 12 member 7 [Source:HGNC Symbol;Acc:HGNC:10915]	1.1716	6.09257	1.45249e-28	3.23466e-26
ENSG00000175274	TP53I11	tumor protein p53 inducible protein 11 [Source:HGNC Symbol;Acc:HGNC:16842]	1.11993	6.40106	1.48648e-28	3.26094e-26
ENSG00000087842	PIR	pirin [Source:HGNC Symbol;Acc:HGNC:30048]	1.01033	6.22436	2.34834e-28	5.07588e-26
ENSG00000204264	PSMB8	proteasome 20S subunit beta 8 [Source:HGNC Symbol;Acc:HGNC:9545]	1.04771	6.25549	2.79016e-28	5.94344e-26
ENSG00000163348	PYGO2	pygopus family PHD finger 2 [Source:HGNC Symbol;Acc:HGNC:30257]	1.22614	5.12962	3.05017e-28	6.31428e-26
ENSG00000141959	PFKL	phosphofructokinase, liver type [Source:HGNC Symbol;Acc:HGNC:8876]	1.03035	7.86697	3.00947e-28	6.31428e-26
ENSG00000174516	PELI3	pellino E3 ubiquitin protein ligase family member 3 [Source:HGNC Symbol;Acc:HGNC:30010]	1.90241	2.98277	3.10096e-28	6.33026e-26
ENSG00000095739	BAMBI	BMP and activin membrane bound inhibitor [Source:HGNC Symbol;Acc:HGNC:30251]	1.29406	6.9537	3.94013e-28	7.82595e-26
ENSG00000100299	ARSA	arylsulfatase A [Source:HGNC Symbol;Acc:HGNC:713]	1.5487	4.17737	6.97863e-28	1.36763e-25
ENSG00000214717	ZBED1	zinc finger BED-type containing 1 [Source:HGNC Symbol;Acc:HGNC:447]	1.01178	5.94738	2.43727e-27	4.71355e-25
ENSG00000187634	SAMD11	sterile alpha motif domain containing 11 [Source:HGNC Symbol;Acc:HGNC:28706]	1.37726	4.6081	2.51739e-27	4.80527e-25
ENSG00000138801	PAPSS1	3'-phosphoadenosine 5'-phosphosulfate synthase 1 [Source:HGNC Symbol;Acc:HGNC:8603]	1.12924	6.76261	3.37458e-27	6.35891e-25
ENSG00000115486	GGCX	gamma-glutamyl carboxylase [Source:HGNC Symbol;Acc:HGNC:4247]	1.18364	5.3688	3.53354e-27	6.49199e-25
ENSG00000042445	RETSAT	retinol saturase [Source:HGNC Symbol;Acc:HGNC:25991]	1.15469	4.9979	4.33506e-27	7.86626e-25
ENSG00000060642	PIGV	phosphatidylinositol glycan anchor biosynthesis class V [Source:HGNC Symbol;Acc:HGNC:26031]	1.51826	3.52328	5.08942e-27	9.12248e-25
ENSG00000165675	ENOX2	ecto-NOX disulfide-thiol exchanger 2 [Source:HGNC Symbol;Acc:HGNC:2259]	1.38468	4.12335	1.07081e-26	1.89624e-24
ENSG00000291080	ZNF252P	zinc finger protein 252, pseudogene [Source:HGNC Symbol;Acc:HGNC:13046]	1.79063	3.15922	2.11565e-26	3.65833e-24
ENSG00000108479	GALK1	galactokinase 1 [Source:HGNC Symbol;Acc:HGNC:4118]	1.40571	4.20664	2.25682e-26	3.81272e-24
ENSG00000162073	PAQR4	progestin and adipoQ receptor family member 4 [Source:HGNC Symbol;Acc:HGNC:26386]	1.19321	4.73588	2.25202e-26	3.81272e-24
ENSG00000185189	NRBP2	nuclear receptor binding protein 2 [Source:HGNC Symbol;Acc:HGNC:19339]	1.31543	4.73685	2.72285e-26	4.54777e-24
ENSG00000224870	MRPL20-AS1	MRPL20 antisense RNA 1 [Source:HGNC Symbol;Acc:HGNC:27125]	1.63531	3.76559	4.10928e-26	6.71092e-24
ENSG00000004975	DVL2	dishevelled segment polarity protein 2 [Source:HGNC Symbol;Acc:HGNC:3086]	1.0605	5.64387	4.71299e-26	7.52952e-24
ENSG00000159792	PSKH1	protein serine kinase H1 [Source:HGNC Symbol;Acc:HGNC:9529]	1.13645	5.10747	5.86014e-26	9.26154e-24
ENSG00000167964	RAB26	RAB26, member RAS oncogene family [Source:HGNC Symbol;Acc:HGNC:14259]	3.12986	1.92453	7.85587e-26	1.21543e-23
ENSG00000184208	C22orf46	chromosome 22 putative open reading frame 46 [Source:HGNC Symbol;Acc:HGNC:26294]	1.18732	4.79865	9.87001e-26	1.51114e-23
ENSG00000165102	HGSNAT	heparan-alpha-glucosaminide N-acetyltransferase [Source:HGNC Symbol;Acc:HGNC:26527]	1.00605	5.47802	1.3974e-25	2.11742e-23
ENSG00000168874	ATOH8	atonal bHLH transcription factor 8 [Source:HGNC Symbol;Acc:HGNC:24126]	1.2631	5.39046	1.50037e-25	2.22752e-23
ENSG00000198700	IPO9	importin 9 [Source:HGNC Symbol;Acc:HGNC:19425]	1.08542	7.5196	1.79391e-25	2.63668e-23
ENSG00000228630	HOTAIR	HOX transcript antisense RNA [Source:HGNC Symbol;Acc:HGNC:33510]	1.71001	3.0787	2.05498e-25	2.9905e-23
ENSG00000137868	STRA6	signaling receptor and transporter of retinol STRA6 [Source:HGNC Symbol;Acc:HGNC:30650]	1.0607	5.79674	2.83766e-25	4.04932e-23
ENSG00000102384	CENPI	centromere protein I [Source:HGNC Symbol;Acc:HGNC:3968]	1.07393	5.74374	3.70162e-25	5.23138e-23
ENSG00000163257	DCAF16	DDB1 and CUL4 associated factor 16 [Source:HGNC Symbol;Acc:HGNC:25987]	1.08576	5.28044	3.82976e-25	5.36093e-23
ENSG00000223768	LINC00205	long intergenic non-protein coding RNA 205 [Source:HGNC Symbol;Acc:HGNC:16420]	1.02538	5.8724	4.51424e-25	6.25947e-23
ENSG00000186472	PCLO	piccolo presynaptic cytomatrix protein [Source:HGNC Symbol;Acc:HGNC:13406]	1.15986	5.34495	5.21447e-25	7.16283e-23
ENSG00000144354	CDCA7	cell division cycle associated 7 [Source:HGNC Symbol;Acc:HGNC:14628]	1.08213	6.54074	7.4025e-25	9.98183e-23
ENSG00000142102	PGGHG	protein-glucosylgalactosylhydroxylysine glucosidase [Source:HGNC Symbol;Acc:HGNC:26210]	1.97922	4.09519	9.53723e-25	1.27435e-22
ENSG00000180346	TIGD2	tigger transposable element derived 2 [Source:HGNC Symbol;Acc:HGNC:18333]	1.11976	5.19573	1.21311e-24	1.59198e-22
ENSG00000114021	NIT2	nitrilase family member 2 [Source:HGNC Symbol;Acc:HGNC:29878]	1.0565	4.94455	1.37414e-24	1.78736e-22
ENSG00000274180	NATD1	N-acetyltransferase domain containing 1 [Source:HGNC Symbol;Acc:HGNC:30770]	1.99751	2.86079	1.44884e-24	1.86799e-22
ENSG00000115392	FANCL	FA complementation group L [Source:HGNC Symbol;Acc:HGNC:20748]	1.19025	4.72575	1.59312e-24	2.0186e-22
ENSG00000269837	IPO5P1	importin 5 pseudogene 1 [Source:HGNC Symbol;Acc:HGNC:49687]	3.0163	1.81716	2.14262e-24	2.69165e-22
ENSG00000092330	TINF2	TERF1 interacting nuclear factor 2 [Source:HGNC Symbol;Acc:HGNC:11824]	1.33723	3.74152	3.0175e-24	3.75858e-22
ENSG00000178802	MPI	mannose phosphate isomerase [Source:HGNC Symbol;Acc:HGNC:7216]	1.14844	5.12051	3.09031e-24	3.81693e-22
ENSG00000127125	PPCS	phosphopantothenoylcysteine synthetase [Source:HGNC Symbol;Acc:HGNC:25686]	1.14188	4.70524	3.19575e-24	3.91426e-22
ENSG00000263753	LINC00667	long intergenic non-protein coding RNA 667 [Source:HGNC Symbol;Acc:HGNC:27906]	1.24354	4.43276	3.87126e-24	4.66391e-22
ENSG00000064687	ABCA7	ATP binding cassette subfamily A member 7 [Source:HGNC Symbol;Acc:HGNC:37]	1.46398	3.52853	4.06105e-24	4.85279e-22
ENSG00000170846	None	novel protein, similar to Morf4 family associated protein 1	1.33401	4.06123	4.60884e-24	5.43858e-22
ENSG00000166750	SLFN5	schlafen family member 5 [Source:HGNC Symbol;Acc:HGNC:28286]	1.06647	6.77805	4.62527e-24	5.43858e-22
ENSG00000012822	CALCOCO1	calcium binding and coiled-coil domain 1 [Source:HGNC Symbol;Acc:HGNC:29306]	1.3288	4.30685	5.09873e-24	5.94771e-22
ENSG00000158793	NIT1	nitrilase 1 [Source:HGNC Symbol;Acc:HGNC:7828]	1.59669	3.9811	5.20233e-24	6.02078e-22
ENSG00000089335	ZNF302	zinc finger protein 302 [Source:HGNC Symbol;Acc:HGNC:13848]	1.37762	4.34206	1.05856e-23	1.20611e-21
ENSG00000130304	SLC27A1	solute carrier family 27 member 1 [Source:HGNC Symbol;Acc:HGNC:10995]	1.34293	3.99416	1.09563e-23	1.23873e-21
ENSG00000157404	KIT	KIT proto-oncogene, receptor tyrosine kinase [Source:HGNC Symbol;Acc:HGNC:6342]	1.38006	5.6325	1.13e-23	1.26785e-21
ENSG00000259495	ARNT2-DT	ARNT2 divergent transcript [Source:HGNC Symbol;Acc:HGNC:56077]	3.41084	1.97944	2.59087e-23	2.88489e-21
ENSG00000106804	C5	complement C5 [Source:HGNC Symbol;Acc:HGNC:1331]	1.83359	2.84369	2.96801e-23	3.25551e-21
ENSG00000134986	NREP	neuronal regeneration related protein [Source:HGNC Symbol;Acc:HGNC:16834]	1.25951	3.89902	3.02501e-23	3.29345e-21
ENSG00000124098	FAM210B	family with sequence similarity 210 member B [Source:HGNC Symbol;Acc:HGNC:16102]	1.2123	5.32535	4.29285e-23	4.60558e-21
ENSG00000118762	PKD2	polycystin 2, transient receptor potential cation channel [Source:HGNC Symbol;Acc:HGNC:9009]	1.01441	5.43277	4.40683e-23	4.69359e-21
ENSG00000115073	ACTR1B	actin related protein 1B [Source:HGNC Symbol;Acc:HGNC:168]	1.10568	4.50989	4.75699e-23	5.03009e-21
ENSG00000156398	SFXN2	sideroflexin 2 [Source:HGNC Symbol;Acc:HGNC:16086]	2.12862	2.25115	5.89186e-23	6.14174e-21
ENSG00000196510	ANAPC7	anaphase promoting complex subunit 7 [Source:HGNC Symbol;Acc:HGNC:17380]	1.00492	5.40633	7.69618e-23	7.96609e-21
ENSG00000254635	WAC-AS1	WAC antisense RNA 1 (head to head) [Source:HGNC Symbol;Acc:HGNC:27347]	1.48704	3.76621	9.13334e-23	9.38754e-21
ENSG00000183048	SLC25A10	solute carrier family 25 member 10 [Source:HGNC Symbol;Acc:HGNC:10980]	1.62859	3.35326	1.75775e-22	1.78176e-20
ENSG00000171307	ZDHHC16	zinc finger DHHC-type palmitoyltransferase 16 [Source:HGNC Symbol;Acc:HGNC:20714]	1.02111	5.43833	2.59668e-22	2.5444e-20
ENSG00000227051	C14orf132	chromosome 14 open reading frame 132 [Source:HGNC Symbol;Acc:HGNC:20346]	1.17538	4.15355	3.29994e-22	3.21209e-20
ENSG00000100258	LMF2	lipase maturation factor 2 [Source:HGNC Symbol;Acc:HGNC:25096]	1.02416	6.91294	4.10054e-22	3.96511e-20
ENSG00000104381	GDAP1	ganglioside induced differentiation associated protein 1 [Source:HGNC Symbol;Acc:HGNC:15968]	1.20312	4.23577	5.02554e-22	4.76551e-20
ENSG00000152904	GGPS1	geranylgeranyl diphosphate synthase 1 [Source:HGNC Symbol;Acc:HGNC:4249]	1.23745	3.98492	6.29208e-22	5.92827e-20
ENSG00000059378	PARP12	poly(ADP-ribose) polymerase family member 12 [Source:HGNC Symbol;Acc:HGNC:21919]	1.19537	4.64679	9.31946e-22	8.56109e-20
ENSG00000010704	HFE	homeostatic iron regulator [Source:HGNC Symbol;Acc:HGNC:4886]	1.07702	5.01972	9.31658e-22	8.56109e-20
ENSG00000169609	C15orf40	chromosome 15 open reading frame 40 [Source:HGNC Symbol;Acc:HGNC:28443]	1.23734	4.03124	9.64063e-22	8.80112e-20
ENSG00000213859	KCTD11	potassium channel tetramerization domain containing 11 [Source:HGNC Symbol;Acc:HGNC:21302]	1.39501	3.86262	1.30441e-21	1.16904e-19
ENSG00000167508	MVD	mevalonate diphosphate decarboxylase [Source:HGNC Symbol;Acc:HGNC:7529]	1.04853	4.77693	1.94828e-21	1.7355e-19
ENSG00000008277	ADAM22	ADAM metallopeptidase domain 22 [Source:HGNC Symbol;Acc:HGNC:201]	1.07025	4.73903	2.21821e-21	1.96405e-19
ENSG00000100889	PCK2	phosphoenolpyruvate carboxykinase 2, mitochondrial [Source:HGNC Symbol;Acc:HGNC:8725]	1.66575	3.545	2.46913e-21	2.17313e-19
ENSG00000168936	TMEM129	transmembrane protein 129, E3 ubiquitin ligase [Source:HGNC Symbol;Acc:HGNC:25137]	1.29836	4.07627	2.65023e-21	2.31864e-19
ENSG00000100379	KCTD17	potassium channel tetramerization domain containing 17 [Source:HGNC Symbol;Acc:HGNC:25705]	1.03939	4.78822	3.22582e-21	2.7727e-19
ENSG00000112902	SEMA5A	semaphorin 5A [Source:HGNC Symbol;Acc:HGNC:10736]	1.06874	5.04146	4.07214e-21	3.43979e-19
ENSG00000124608	AARS2	alanyl-tRNA synthetase 2, mitochondrial [Source:HGNC Symbol;Acc:HGNC:21022]	1.0985	4.76152	4.38106e-21	3.66927e-19
ENSG00000165516	KLHDC2	kelch domain containing 2 [Source:HGNC Symbol;Acc:HGNC:20231]	1.56479	2.90836	4.72535e-21	3.90186e-19
ENSG00000197852	INKA2	inka box actin regulator 2 [Source:HGNC Symbol;Acc:HGNC:28045]	1.37675	3.70285	5.25415e-21	4.29031e-19
ENSG00000171161	ZNF672	zinc finger protein 672 [Source:HGNC Symbol;Acc:HGNC:26179]	1.18733	4.58988	8.40749e-21	6.82726e-19
ENSG00000226419	SLC16A1-AS1	SLC16A1 antisense RNA 1 [Source:HGNC Symbol;Acc:HGNC:49445]	1.69657	2.98202	1.05914e-20	8.50669e-19
ENSG00000105755	ETHE1	ETHE1 persulfide dioxygenase [Source:HGNC Symbol;Acc:HGNC:23287]	1.72887	3.0433	2.65528e-20	1.99119e-18
ENSG00000100228	RAB36	RAB36, member RAS oncogene family [Source:HGNC Symbol;Acc:HGNC:9775]	1.1504	4.31982	2.73749e-20	2.04242e-18
ENSG00000167969	ECI1	enoyl-CoA delta isomerase 1 [Source:HGNC Symbol;Acc:HGNC:2703]	1.10606	4.78451	5.34584e-20	3.8706e-18
ENSG00000171227	TMEM37	transmembrane protein 37 [Source:HGNC Symbol;Acc:HGNC:18216]	1.67269	2.81465	5.45174e-20	3.92793e-18
ENSG00000154767	XPC	XPC complex subunit, DNA damage recognition and repair factor [Source:HGNC Symbol;Acc:HGNC:12816]	1.19028	4.16853	6.07428e-20	4.35511e-18
ENSG00000130363	RSPH3	radial spoke head 3 [Source:HGNC Symbol;Acc:HGNC:21054]	1.29066	3.51963	7.14318e-20	5.07201e-18
ENSG00000124762	CDKN1A	cyclin dependent kinase inhibitor 1A [Source:HGNC Symbol;Acc:HGNC:1784]	1.22532	3.86749	9.48335e-20	6.6692e-18
ENSG00000258289	CHURC1	churchill domain containing 1 [Source:HGNC Symbol;Acc:HGNC:20099]	1.26198	3.7964	1.01077e-19	7.07441e-18
ENSG00000130005	GAMT	guanidinoacetate N-methyltransferase [Source:HGNC Symbol;Acc:HGNC:4136]	1.01145	4.99107	1.5934e-19	1.08425e-17
ENSG00000123739	PLA2G12A	phospholipase A2 group XIIA [Source:HGNC Symbol;Acc:HGNC:18554]	1.23716	3.88142	1.62648e-19	1.10166e-17
ENSG00000139624	CERS5	ceramide synthase 5 [Source:HGNC Symbol;Acc:HGNC:23749]	1.04964	4.56268	2.67611e-19	1.76383e-17
ENSG00000159147	DONSON	DNA replication fork stabilization factor DONSON [Source:HGNC Symbol;Acc:HGNC:2993]	1.01242	5.48504	2.70074e-19	1.77212e-17
ENSG00000118849	RARRES1	retinoic acid receptor responder 1 [Source:HGNC Symbol;Acc:HGNC:9867]	1.31442	3.47009	3.09025e-19	2.01869e-17
ENSG00000168803	ADAL	adenosine deaminase like [Source:HGNC Symbol;Acc:HGNC:31853]	1.25056	4.14699	3.43622e-19	2.22491e-17
ENSG00000179163	FUCA1	alpha-L-fucosidase 1 [Source:HGNC Symbol;Acc:HGNC:4006]	1.36784	3.62939	3.85248e-19	2.46807e-17
ENSG00000245532	NEAT1	nuclear paraspeckle assembly transcript 1 [Source:HGNC Symbol;Acc:HGNC:30815]	1.36537	7.04987	3.86213e-19	2.46807e-17
ENSG00000135414	GDF11	growth differentiation factor 11 [Source:HGNC Symbol;Acc:HGNC:4216]	1.25445	4.35487	4.7786e-19	3.02741e-17
ENSG00000122035	RASL11A	RAS like family 11 member A [Source:HGNC Symbol;Acc:HGNC:23802]	1.05896	5.6051	9.20192e-19	5.70674e-17
ENSG00000177352	CCDC71	coiled-coil domain containing 71 [Source:HGNC Symbol;Acc:HGNC:25760]	1.36045	3.91786	1.0652e-18	6.57831e-17
ENSG00000180354	MTURN	maturin, neural progenitor differentiation regulator homolog [Source:HGNC Symbol;Acc:HGNC:25457]	1.20109	3.72396	1.19879e-18	7.31113e-17
ENSG00000178904	DPY19L3	dpy-19 like C-mannosyltransferase 3 [Source:HGNC Symbol;Acc:HGNC:27120]	1.02204	4.72578	1.46492e-18	8.8973e-17
ENSG00000101417	PXMP4	peroxisomal membrane protein 4 [Source:HGNC Symbol;Acc:HGNC:15920]	1.09594	4.50697	1.90372e-18	1.15148e-16
ENSG00000145040	UCN2	urocortin 2 [Source:HGNC Symbol;Acc:HGNC:18414]	1.32166	3.17949	2.00671e-18	1.19897e-16
ENSG00000145476	CYP4V2	cytochrome P450 family 4 subfamily V member 2 [Source:HGNC Symbol;Acc:HGNC:23198]	1.78916	2.72798	2.2049e-18	1.31205e-16
ENSG00000175938	ORAI3	ORAI calcium release-activated calcium modulator 3 [Source:HGNC Symbol;Acc:HGNC:28185]	1.82232	2.30307	2.39673e-18	1.41474e-16
ENSG00000234684	SDCBP2-AS1	SDCBP2 antisense RNA 1 [Source:HGNC Symbol;Acc:HGNC:44314]	1.5995	2.86076	2.55525e-18	1.50228e-16
ENSG00000116151	MORN1	MORN repeat containing 1 [Source:HGNC Symbol;Acc:HGNC:25852]	1.42364	3.04124	3.68801e-18	2.1092e-16
ENSG00000127241	MASP1	MBL associated serine protease 1 [Source:HGNC Symbol;Acc:HGNC:6901]	1.31936	3.24195	3.7663e-18	2.14562e-16
ENSG00000099957	P2RX6	purinergic receptor P2X 6 [Source:HGNC Symbol;Acc:HGNC:8538]	1.52999	3.07394	4.66273e-18	2.63588e-16
ENSG00000237807	LINC02984	long intergenic non-protein coding RNA 2984 [Source:HGNC Symbol;Acc:HGNC:56063]	1.31187	4.09322	5.2156e-18	2.91479e-16
ENSG00000132635	PCED1A	PC-esterase domain containing 1A [Source:HGNC Symbol;Acc:HGNC:16212]	1.15983	4.94696	5.55581e-18	3.08148e-16
ENSG00000175305	CCNE2	cyclin E2 [Source:HGNC Symbol;Acc:HGNC:1590]	1.00187	4.6161	5.74913e-18	3.17672e-16
ENSG00000120693	SMAD9	SMAD family member 9 [Source:HGNC Symbol;Acc:HGNC:6774]	1.25398	4.40388	8.64288e-18	4.72242e-16
ENSG00000125247	TMTC4	transmembrane O-mannosyltransferase targeting cadherins 4 [Source:HGNC Symbol;Acc:HGNC:25904]	1.40101	3.13446	8.71997e-18	4.74689e-16
ENSG00000108602	ALDH3A1	aldehyde dehydrogenase 3 family member A1 [Source:HGNC Symbol;Acc:HGNC:405]	1.22578	5.52444	8.86187e-18	4.80634e-16
ENSG00000087116	ADAMTS2	ADAM metallopeptidase with thrombospondin type 1 motif 2 [Source:HGNC Symbol;Acc:HGNC:218]	1.14908	5.27422	1.34222e-17	7.09638e-16
ENSG00000182165	TP53TG1	TP53 target 1 [Source:HGNC Symbol;Acc:HGNC:17026]	1.65911	3.33039	1.49556e-17	7.79493e-16
ENSG00000125124	BBS2	Bardet-Biedl syndrome 2 [Source:HGNC Symbol;Acc:HGNC:967]	1.58812	3.99949	1.57199e-17	8.16436e-16
ENSG00000038002	AGA	aspartylglucosaminidase [Source:HGNC Symbol;Acc:HGNC:318]	1.18365	4.05108	1.64491e-17	8.4831e-16
ENSG00000183513	COA5	cytochrome c oxidase assembly factor 5 [Source:HGNC Symbol;Acc:HGNC:33848]	1.31739	3.76538	1.66509e-17	8.55716e-16
ENSG00000119943	PYROXD2	pyridine nucleotide-disulphide oxidoreductase domain 2 [Source:HGNC Symbol;Acc:HGNC:23517]	1.19076	3.26158	2.14634e-17	1.09159e-15
ENSG00000185808	PIGP	phosphatidylinositol glycan anchor biosynthesis class P [Source:HGNC Symbol;Acc:HGNC:3046]	1.56744	3.16812	2.22065e-17	1.12549e-15
ENSG00000204103	MAFB	MAF bZIP transcription factor B [Source:HGNC Symbol;Acc:HGNC:6408]	1.0997	3.95275	2.54316e-17	1.28011e-15
ENSG00000166997	CNPY4	canopy FGF signaling regulator 4 [Source:HGNC Symbol;Acc:HGNC:28631]	1.15775	3.84205	3.97872e-17	1.94931e-15
ENSG00000115738	ID2	inhibitor of DNA binding 2 [Source:HGNC Symbol;Acc:HGNC:5361]	1.08202	4.77258	5.11962e-17	2.49166e-15
ENSG00000120899	PTK2B	protein tyrosine kinase 2 beta [Source:HGNC Symbol;Acc:HGNC:9612]	2.56088	1.28522	5.82534e-17	2.82577e-15
ENSG00000064490	RFXANK	regulatory factor X associated ankyrin containing protein [Source:HGNC Symbol;Acc:HGNC:9987]	1.24276	4.49476	1.3038e-16	6.16181e-15
ENSG00000079974	RABL2B	RAB, member of RAS oncogene family like 2B [Source:HGNC Symbol;Acc:HGNC:9800]	1.13651	3.70822	1.33255e-16	6.27748e-15
ENSG00000180098	TRNAU1AP	tRNA selenocysteine 1 associated protein 1 [Source:HGNC Symbol;Acc:HGNC:30813]	1.08211	4.15486	1.43165e-16	6.7014e-15
ENSG00000268362	None	novel transcript	2.22876	2.93211	1.57442e-16	7.34631e-15
ENSG00000068784	SRBD1	S1 RNA binding domain 1 [Source:HGNC Symbol;Acc:HGNC:25521]	1.03617	4.5938	2.08741e-16	9.46939e-15
ENSG00000213347	MXD3	MAX dimerization protein 3 [Source:HGNC Symbol;Acc:HGNC:14008]	1.05516	4.273	2.22958e-16	1.00523e-14
ENSG00000114779	ABHD14B	abhydrolase domain containing 14B [Source:HGNC Symbol;Acc:HGNC:28235]	1.17572	4.94959	2.42896e-16	1.08844e-14
ENSG00000133739	LRRCC1	leucine rich repeat and coiled-coil centrosomal protein 1 [Source:HGNC Symbol;Acc:HGNC:29373]	1.60158	3.49034	2.73966e-16	1.22023e-14
ENSG00000172086	KRCC1	lysine rich coiled-coil 1 [Source:HGNC Symbol;Acc:HGNC:28039]	1.23297	3.856	3.39007e-16	1.48295e-14
ENSG00000126106	TMEM53	transmembrane protein 53 [Source:HGNC Symbol;Acc:HGNC:26186]	1.64505	2.51038	4.1908e-16	1.817e-14
ENSG00000106077	ABHD11	abhydrolase domain containing 11 [Source:HGNC Symbol;Acc:HGNC:16407]	1.10912	4.28818	4.26386e-16	1.84324e-14
ENSG00000054356	PTPRN	protein tyrosine phosphatase receptor type N [Source:HGNC Symbol;Acc:HGNC:9676]	1.03026	4.7997	4.65584e-16	1.98929e-14
ENSG00000174151	CYB561D1	cytochrome b561 family member D1 [Source:HGNC Symbol;Acc:HGNC:26804]	1.29722	3.59538	4.8573e-16	2.06935e-14
ENSG00000134897	BIVM	basic, immunoglobulin-like variable motif containing [Source:HGNC Symbol;Acc:HGNC:16034]	1.14649	3.79057	5.39545e-16	2.2788e-14
ENSG00000114541	FRMD4B	FERM domain containing 4B [Source:HGNC Symbol;Acc:HGNC:24886]	1.00618	4.12025	8.40106e-16	3.45879e-14
ENSG00000178057	NDUFAF3	NADH:ubiquinone oxidoreductase complex assembly factor 3 [Source:HGNC Symbol;Acc:HGNC:29918]	1.01583	4.28114	8.66926e-16	3.54933e-14
ENSG00000146278	PNRC1	proline rich nuclear receptor coactivator 1 [Source:HGNC Symbol;Acc:HGNC:17278]	1.21036	3.77108	1.14154e-15	4.63491e-14
ENSG00000174669	SLC29A2	solute carrier family 29 member 2 [Source:HGNC Symbol;Acc:HGNC:11004]	3.91391	0.340818	1.15665e-15	4.6833e-14
ENSG00000205220	PSMB10	proteasome 20S subunit beta 10 [Source:HGNC Symbol;Acc:HGNC:9538]	1.16673	3.86029	1.18606e-15	4.7892e-14
ENSG00000251602	MTA1-DT	MTA1 divergent transcript [Source:HGNC Symbol;Acc:HGNC:56032]	2.32016	1.34126	1.19928e-15	4.82931e-14
ENSG00000006015	REX1BD	required for excision 1-B domain containing [Source:HGNC Symbol;Acc:HGNC:26098]	1.04474	3.68345	1.20672e-15	4.84601e-14
ENSG00000107902	LHPP	phospholysine phosphohistidine inorganic pyrophosphate phosphatase [Source:HGNC Symbol;Acc:HGNC:30042]	1.60454	2.5669	1.76093e-15	6.95756e-14
ENSG00000235823	OLMALINC	oligodendrocyte maturation-associated long intergenic non-coding RNA [Source:HGNC Symbol;Acc:HGNC:28060]	1.81453	1.98833	2.03063e-15	8.00166e-14
ENSG00000170264	FAM161A	FAM161 centrosomal protein A [Source:HGNC Symbol;Acc:HGNC:25808]	1.56719	2.61012	2.19497e-15	8.59476e-14
ENSG00000196670	ZFP62	ZFP62 zinc finger protein [Source:HGNC Symbol;Acc:HGNC:23241]	1.20596	3.89213	2.65969e-15	1.02874e-13
ENSG00000087301	TXNDC16	thioredoxin domain containing 16 [Source:HGNC Symbol;Acc:HGNC:19965]	1.1244	3.40679	3.22e-15	1.23249e-13
ENSG00000197208	SLC22A4	solute carrier family 22 member 4 [Source:HGNC Symbol;Acc:HGNC:10968]	1.54744	2.9752	3.48664e-15	1.3242e-13
ENSG00000005243	COPZ2	COPI coat complex subunit zeta 2 [Source:HGNC Symbol;Acc:HGNC:19356]	1.0568	4.21465	4.28144e-15	1.60943e-13
ENSG00000165685	TMEM52B	transmembrane protein 52B [Source:HGNC Symbol;Acc:HGNC:26438]	1.04126	5.29822	6.51834e-15	2.41326e-13
ENSG00000173992	CCS	copper chaperone for superoxide dismutase [Source:HGNC Symbol;Acc:HGNC:1613]	1.19033	3.48418	1.15724e-14	4.17915e-13
ENSG00000183840	GPR39	G protein-coupled receptor 39 [Source:HGNC Symbol;Acc:HGNC:4496]	1.03821	3.35605	1.21346e-14	4.36073e-13
ENSG00000104219	ZDHHC2	zinc finger DHHC-type palmitoyltransferase 2 [Source:HGNC Symbol;Acc:HGNC:18469]	1.10454	4.29843	1.22435e-14	4.38914e-13
ENSG00000247271	ZBED5-AS1	ZBED5 antisense RNA 1 [Source:HGNC Symbol;Acc:HGNC:48646]	1.51601	2.29984	1.5551e-14	5.50767e-13
ENSG00000126005	MMP24OS	MMP24 opposite strand [Source:HGNC Symbol;Acc:HGNC:44421]	1.03847	5.08583	1.74599e-14	6.13935e-13
ENSG00000168453	HR	HR lysine demethylase and nuclear receptor corepressor [Source:HGNC Symbol;Acc:HGNC:5172]	1.22343	3.98484	2.02849e-14	7.03178e-13
ENSG00000243279	PRAF2	PRA1 domain family member 2 [Source:HGNC Symbol;Acc:HGNC:28911]	1.66768	3.61714	2.0843e-14	7.20824e-13
ENSG00000122694	GLIPR2	GLI pathogenesis related 2 [Source:HGNC Symbol;Acc:HGNC:18007]	1.04995	3.97954	2.65013e-14	9.12217e-13
ENSG00000231890	DARS1-AS1	DARS1 antisense RNA 1 [Source:HGNC Symbol;Acc:HGNC:40170]	2.98904	1.05258	2.82969e-14	9.71746e-13
ENSG00000168904	LRRC28	leucine rich repeat containing 28 [Source:HGNC Symbol;Acc:HGNC:28355]	1.37118	3.20876	2.98715e-14	1.02105e-12
ENSG00000138286	FAM149B1	family with sequence similarity 149 member B1 [Source:HGNC Symbol;Acc:HGNC:29162]	1.42109	3.02358	3.12696e-14	1.06389e-12
ENSG00000169359	SLC33A1	solute carrier family 33 member 1 [Source:HGNC Symbol;Acc:HGNC:95]	1.14488	3.31692	3.80101e-14	1.27755e-12
ENSG00000116678	LEPR	leptin receptor [Source:HGNC Symbol;Acc:HGNC:6554]	1.04338	3.35817	4.61494e-14	1.53116e-12
ENSG00000205559	CHKB-DT	CHKB divergent transcript [Source:HGNC Symbol;Acc:HGNC:40146]	2.35692	1.53716	4.97154e-14	1.64576e-12
ENSG00000071242	RPS6KA2	ribosomal protein S6 kinase A2 [Source:HGNC Symbol;Acc:HGNC:10431]	1.65646	2.22421	5.20907e-14	1.70899e-12
ENSG00000106018	VIPR2	vasoactive intestinal peptide receptor 2 [Source:HGNC Symbol;Acc:HGNC:12695]	1.991	2.28722	5.85858e-14	1.90508e-12
ENSG00000104870	FCGRT	Fc gamma receptor and transporter [Source:HGNC Symbol;Acc:HGNC:3621]	1.0557	3.57135	6.2697e-14	2.02978e-12
ENSG00000204054	LINC00963	long intergenic non-protein coding RNA 963 [Source:HGNC Symbol;Acc:HGNC:48716]	1.27926	3.57021	6.38978e-14	2.05958e-12
ENSG00000228801	PCMTD1-DT	PCMTD1 divergent transcript [Source:HGNC Symbol;Acc:HGNC:55791]	2.06674	1.34703	7.49576e-14	2.37783e-12
ENSG00000285294	LINC00842	long intergenic non-protein coding RNA 842 [Source:HGNC Symbol;Acc:HGNC:44989]	1.10769	3.25429	7.50655e-14	2.37783e-12
ENSG00000099330	OCEL1	occludin/ELL domain containing 1 [Source:HGNC Symbol;Acc:HGNC:26221]	1.39559	2.18919	9.31937e-14	2.9082e-12
ENSG00000275074	NUDT18	nudix hydrolase 18 [Source:HGNC Symbol;Acc:HGNC:26194]	1.48364	2.58016	1.0655e-13	3.26947e-12
ENSG00000132122	SPATA6	spermatogenesis associated 6 [Source:HGNC Symbol;Acc:HGNC:18309]	1.29605	3.0193	1.66433e-13	5.02305e-12
ENSG00000229953	BCAN-AS2	BCAN antisense RNA 2 [Source:HGNC Symbol;Acc:HGNC:56267]	1.94027	1.47522	2.37215e-13	7.01525e-12
ENSG00000255121	CENATAC-DT	CENATAC divergent transcript [Source:HGNC Symbol;Acc:HGNC:54215]	1.86969	1.48135	3.00755e-13	8.75345e-12
ENSG00000184368	MAP7D2	MAP7 domain containing 2 [Source:HGNC Symbol;Acc:HGNC:25899]	1.12764	5.06796	4.71516e-13	1.34309e-11
ENSG00000064195	DLX3	distal-less homeobox 3 [Source:HGNC Symbol;Acc:HGNC:2916]	2.12595	2.41313	4.98141e-13	1.41073e-11
ENSG00000257167	TMPO-AS1	TMPO antisense RNA 1 [Source:HGNC Symbol;Acc:HGNC:44158]	1.46596	2.66137	5.87254e-13	1.63785e-11
ENSG00000178033	CALHM5	calcium homeostasis modulator family member 5 [Source:HGNC Symbol;Acc:HGNC:21568]	1.24699	3.33128	7.16117e-13	1.97106e-11
ENSG00000177000	MTHFR	methylenetetrahydrofolate reductase [Source:HGNC Symbol;Acc:HGNC:7436]	1.01756	3.13413	7.32309e-13	2.00811e-11
ENSG00000179029	TMEM107	transmembrane protein 107 [Source:HGNC Symbol;Acc:HGNC:28128]	1.35676	3.58168	7.50788e-13	2.05113e-11
ENSG00000236859	NIFK-AS1	NIFK antisense RNA 1 [Source:HGNC Symbol;Acc:HGNC:27385]	1.59266	1.94131	7.66537e-13	2.0864e-11
ENSG00000161677	JOSD2	Josephin domain containing 2 [Source:HGNC Symbol;Acc:HGNC:28853]	1.03277	3.70395	9.34625e-13	2.51595e-11
ENSG00000099864	PALM	paralemmin [Source:HGNC Symbol;Acc:HGNC:8594]	1.09269	4.24874	1.07705e-12	2.88352e-11
ENSG00000000003	TSPAN6	tetraspanin 6 [Source:HGNC Symbol;Acc:HGNC:11858]	1.26023	3.0842	1.12396e-12	2.99274e-11
ENSG00000092421	SEMA6A	semaphorin 6A [Source:HGNC Symbol;Acc:HGNC:10738]	1.61963	1.842	1.28925e-12	3.40816e-11
ENSG00000165475	CRYL1	crystallin lambda 1 [Source:HGNC Symbol;Acc:HGNC:18246]	2.16424	1.78789	1.3032e-12	3.43886e-11
ENSG00000172731	LRRC20	leucine rich repeat containing 20 [Source:HGNC Symbol;Acc:HGNC:23421]	1.37421	2.9369	1.51867e-12	3.97177e-11
ENSG00000157379	DHRS1	dehydrogenase/reductase 1 [Source:HGNC Symbol;Acc:HGNC:16445]	1.44275	2.59267	1.94933e-12	5.00896e-11
ENSG00000110628	SLC22A18	solute carrier family 22 member 18 [Source:HGNC Symbol;Acc:HGNC:10964]	1.37545	3.09952	2.19454e-12	5.59989e-11
ENSG00000162591	MEGF6	multiple EGF like domains 6 [Source:HGNC Symbol;Acc:HGNC:3232]	1.18791	5.08177	5.27914e-12	1.29971e-10
ENSG00000188177	ZC3H6	zinc finger CCCH-type containing 6 [Source:HGNC Symbol;Acc:HGNC:24762]	1.43788	2.75744	5.43106e-12	1.32966e-10
ENSG00000143416	SELENBP1	selenium binding protein 1 [Source:HGNC Symbol;Acc:HGNC:10719]	1.39359	2.32364	5.43698e-12	1.32966e-10
ENSG00000099999	RNF215	ring finger protein 215 [Source:HGNC Symbol;Acc:HGNC:33434]	1.15853	3.27522	6.18049e-12	1.49655e-10
ENSG00000280351	None	TEC	1.29851	2.13853	6.44475e-12	1.55033e-10
ENSG00000115129	TP53I3	tumor protein p53 inducible protein 3 [Source:HGNC Symbol;Acc:HGNC:19373]	1.26982	2.64388	7.13411e-12	1.70499e-10
ENSG00000196263	ZNF471	zinc finger protein 471 [Source:HGNC Symbol;Acc:HGNC:23226]	1.21164	2.52667	7.54097e-12	1.79348e-10
ENSG00000265972	TXNIP	thioredoxin interacting protein [Source:HGNC Symbol;Acc:HGNC:16952]	1.09479	6.56405	7.67496e-12	1.81946e-10
ENSG00000182057	OGFRP1	opioid growth factor receptor pseudogene 1 [Source:HGNC Symbol;Acc:HGNC:50511]	1.52014	1.96064	9.23887e-12	2.17966e-10
ENSG00000175567	UCP2	uncoupling protein 2 [Source:HGNC Symbol;Acc:HGNC:12518]	1.33556	3.08868	1.00924e-11	2.36961e-10
ENSG00000269896	None	small nuclear ribonucleoprotein N (SNRPN) pseudogene	2.89313	0.692046	1.13846e-11	2.66875e-10
ENSG00000290292	HOMEZ	homeobox and leucine zipper encoding [Source:HGNC Symbol;Acc:HGNC:20164]	1.2072	2.93973	1.39413e-11	3.23201e-10
ENSG00000197363	ZNF517	zinc finger protein 517 [Source:HGNC Symbol;Acc:HGNC:27984]	1.26236	2.36377	1.51876e-11	3.50434e-10
ENSG00000205544	TMEM256	transmembrane protein 256 [Source:HGNC Symbol;Acc:HGNC:28618]	1.05833	2.98953	1.67486e-11	3.84042e-10
ENSG00000265458	NARF-AS2	NARF antisense RNA 2 [Source:HGNC Symbol;Acc:HGNC:55327]	1.69524	1.53663	1.99813e-11	4.53919e-10
ENSG00000204934	ATP6V0E2-AS1	ATP6V0E2 antisense RNA 1 [Source:HGNC Symbol;Acc:HGNC:44180]	1.73518	1.59368	2.02709e-11	4.59786e-10
ENSG00000214106	PAXIP1-AS2	PAXIP1 antisense RNA 2 [Source:HGNC Symbol;Acc:HGNC:48958]	1.03453	3.10241	2.04922e-11	4.6409e-10
ENSG00000169252	ADRB2	adrenoceptor beta 2 [Source:HGNC Symbol;Acc:HGNC:286]	1.10856	3.47318	2.05806e-11	4.65376e-10
ENSG00000185499	MUC1	mucin 1, cell surface associated [Source:HGNC Symbol;Acc:HGNC:7508]	1.55931	1.38573	2.34241e-11	5.28048e-10
ENSG00000204228	HSD17B8	hydroxysteroid 17-beta dehydrogenase 8 [Source:HGNC Symbol;Acc:HGNC:3554]	2.79143	0.53355	2.3477e-11	5.2843e-10
ENSG00000178700	DHFR2	dihydrofolate reductase 2 [Source:HGNC Symbol;Acc:HGNC:27309]	1.1189	3.09272	2.5744e-11	5.75053e-10
ENSG00000278962	None	TEC	3.2722	0.117013	3.13322e-11	6.8632e-10
ENSG00000137198	GMPR	guanosine monophosphate reductase [Source:HGNC Symbol;Acc:HGNC:4376]	1.19005	2.74359	3.1555e-11	6.90172e-10
ENSG00000168675	LDLRAD4	low density lipoprotein receptor class A domain containing 4 [Source:HGNC Symbol;Acc:HGNC:1224]	1.33079	2.53759	3.40678e-11	7.42921e-10
ENSG00000223891	OSER1-DT	OSER1 divergent transcript [Source:HGNC Symbol;Acc:HGNC:48585]	1.21065	2.43341	5.00883e-11	1.0685e-09
ENSG00000131373	HACL1	2-hydroxyacyl-CoA lyase 1 [Source:HGNC Symbol;Acc:HGNC:17856]	1.18927	3.35874	6.2494e-11	1.31784e-09
ENSG00000176720	BOK	BCL2 family apoptosis regulator BOK [Source:HGNC Symbol;Acc:HGNC:1087]	1.05624	3.59435	7.14125e-11	1.48461e-09
ENSG00000163521	GLB1L	galactosidase beta 1 like [Source:HGNC Symbol;Acc:HGNC:28129]	1.64427	2.44537	7.73577e-11	1.59692e-09
ENSG00000164088	PPM1M	protein phosphatase, Mg2+/Mn2+ dependent 1M [Source:HGNC Symbol;Acc:HGNC:26506]	1.09383	3.57487	8.17488e-11	1.67813e-09
ENSG00000267080	ASB16-AS1	ASB16 antisense RNA 1 [Source:HGNC Symbol;Acc:HGNC:25442]	1.2245	3.09541	8.7074e-11	1.78247e-09
ENSG00000184988	TMEM106A	transmembrane protein 106A [Source:HGNC Symbol;Acc:HGNC:28288]	1.65227	2.00573	1.01378e-10	2.04117e-09
ENSG00000291186	None	novel transcript	1.1446	2.65139	1.17376e-10	2.33449e-09
ENSG00000074621	SLC24A1	solute carrier family 24 member 1 [Source:HGNC Symbol;Acc:HGNC:10975]	1.00841	3.01393	1.17604e-10	2.33587e-09
ENSG00000169740	ZNF32	zinc finger protein 32 [Source:HGNC Symbol;Acc:HGNC:13095]	1.09785	2.91465	1.19928e-10	2.37881e-09
ENSG00000235194	PPP1R3E	protein phosphatase 1 regulatory subunit 3E [Source:HGNC Symbol;Acc:HGNC:14943]	1.63837	1.94803	1.33427e-10	2.6218e-09
ENSG00000054654	SYNE2	spectrin repeat containing nuclear envelope protein 2 [Source:HGNC Symbol;Acc:HGNC:17084]	1.38041	4.1576	1.52367e-10	2.97015e-09
ENSG00000247095	MIR210HG	MIR210 host gene [Source:HGNC Symbol;Acc:HGNC:39524]	1.37096	3.44477	1.65177e-10	3.21559e-09
ENSG00000101353	MROH8	maestro heat like repeat family member 8 [Source:HGNC Symbol;Acc:HGNC:16125]	2.66514	1.06064	1.66283e-10	3.23284e-09
ENSG00000005189	REXO5	RNA exonuclease 5 [Source:HGNC Symbol;Acc:HGNC:24661]	1.35449	2.88247	1.70966e-10	3.31949e-09
ENSG00000167220	HDHD2	haloacid dehalogenase like hydrolase domain containing 2 [Source:HGNC Symbol;Acc:HGNC:25364]	1.80127	0.950577	2.30764e-10	4.4049e-09
ENSG00000110013	SIAE	sialic acid acetylesterase [Source:HGNC Symbol;Acc:HGNC:18187]	1.18913	3.01462	2.37929e-10	4.53578e-09
ENSG00000196605	ZNF846	zinc finger protein 846 [Source:HGNC Symbol;Acc:HGNC:27260]	1.98795	0.793209	2.44788e-10	4.66049e-09
ENSG00000268754	LINC01081	long intergenic non-protein coding RNA 1081 [Source:HGNC Symbol;Acc:HGNC:49124]	1.54921	1.45954	2.45476e-10	4.66754e-09
ENSG00000197763	TXNRD3	thioredoxin reductase 3 [Source:HGNC Symbol;Acc:HGNC:20667]	1.07608	3.03741	2.70053e-10	5.06928e-09
ENSG00000119227	PIGZ	phosphatidylinositol glycan anchor biosynthesis class Z [Source:HGNC Symbol;Acc:HGNC:30596]	1.51903	2.25587	3.43692e-10	6.34617e-09
ENSG00000168890	TMEM150A	transmembrane protein 150A [Source:HGNC Symbol;Acc:HGNC:24677]	1.13249	2.60961	3.50039e-10	6.43914e-09
ENSG00000174327	SLC16A13	solute carrier family 16 member 13 [Source:HGNC Symbol;Acc:HGNC:31037]	1.50253	2.00378	3.77216e-10	6.85331e-09
ENSG00000174165	ZDHHC24	zinc finger DHHC-type containing 24 [Source:HGNC Symbol;Acc:HGNC:27387]	1.02597	3.82019	4.5056e-10	8.08587e-09
ENSG00000106031	HOXA13	homeobox A13 [Source:HGNC Symbol;Acc:HGNC:5102]	1.19258	2.96829	4.54239e-10	8.12502e-09
ENSG00000157326	DHRS4	dehydrogenase/reductase 4 [Source:HGNC Symbol;Acc:HGNC:16985]	1.39583	2.26041	4.89523e-10	8.71067e-09
ENSG00000137103	TMEM8B	transmembrane protein 8B [Source:HGNC Symbol;Acc:HGNC:21427]	1.14661	3.35104	5.0914e-10	9.03785e-09
ENSG00000142619	PADI3	peptidyl arginine deiminase 3 [Source:HGNC Symbol;Acc:HGNC:18337]	1.45576	2.25379	5.32208e-10	9.41323e-09
ENSG00000107829	FBXW4	F-box and WD repeat domain containing 4 [Source:HGNC Symbol;Acc:HGNC:10847]	1.06661	3.40846	5.35754e-10	9.46456e-09
ENSG00000228544	CCDC183-AS1	CCDC183 antisense RNA 1 [Source:HGNC Symbol;Acc:HGNC:44105]	2.90252	0.339702	5.4817e-10	9.67228e-09
ENSG00000144134	RABL2A	RAB, member of RAS oncogene family like 2A [Source:HGNC Symbol;Acc:HGNC:9799]	1.55606	1.38751	6.20283e-10	1.08535e-08
ENSG00000151665	PIGF	phosphatidylinositol glycan anchor biosynthesis class F [Source:HGNC Symbol;Acc:HGNC:8962]	1.22028	3.10116	6.56577e-10	1.14749e-08
ENSG00000267858	MZF1-AS1	MZF1 antisense RNA 1 [Source:HGNC Symbol;Acc:HGNC:51271]	1.70369	1.31731	7.31871e-10	1.27002e-08
ENSG00000226200	SGMS1-AS1	SGMS1 antisense RNA 1 [Source:HGNC Symbol;Acc:HGNC:49683]	3.04154	0.0183225	7.71428e-10	1.33237e-08
ENSG00000167216	KATNAL2	katanin catalytic subunit A1 like 2 [Source:HGNC Symbol;Acc:HGNC:25387]	1.45972	1.98915	8.56808e-10	1.46947e-08
ENSG00000282851	BISPR	BST2 interferon stimulated positive regulator [Source:HGNC Symbol;Acc:HGNC:51290]	2.16227	1.00758	8.71472e-10	1.49114e-08
ENSG00000249471	ZNF324B	zinc finger protein 324B [Source:HGNC Symbol;Acc:HGNC:33107]	1.1411	2.13938	9.61275e-10	1.63718e-08
ENSG00000123342	MMP19	matrix metallopeptidase 19 [Source:HGNC Symbol;Acc:HGNC:7165]	1.15597	2.9204	1.01416e-09	1.71927e-08
ENSG00000105419	MEIS3	Meis homeobox 3 [Source:HGNC Symbol;Acc:HGNC:29537]	1.17463	3.69508	1.03467e-09	1.75203e-08
ENSG00000229043	ZFAND2A-DT	ZFAND2A divergent transcript [Source:HGNC Symbol;Acc:HGNC:41187]	1.79716	1.99366	1.11547e-09	1.88018e-08
ENSG00000178585	CTNNBIP1	catenin beta interacting protein 1 [Source:HGNC Symbol;Acc:HGNC:16913]	1.18881	2.77574	1.30157e-09	2.15871e-08
ENSG00000271147	ARMCX5-GPRASP2	ARMCX5-GPRASP2 readthrough [Source:HGNC Symbol;Acc:HGNC:42000]	1.29192	1.62814	1.31941e-09	2.17896e-08
ENSG00000061656	SPAG4	sperm associated antigen 4 [Source:HGNC Symbol;Acc:HGNC:11214]	1.24704	2.79927	1.4237e-09	2.32765e-08
ENSG00000174370	KCNJ5-AS1	KCNJ5 antisense RNA 1 [Source:HGNC Symbol;Acc:HGNC:28584]	1.43668	2.12025	1.51741e-09	2.47809e-08
ENSG00000112425	EPM2A	EPM2A glucan phosphatase, laforin [Source:HGNC Symbol;Acc:HGNC:3413]	1.19589	1.87647	1.59662e-09	2.60168e-08
ENSG00000241322	FBXW10B	F-box and WD repeat domain containing 10B [Source:HGNC Symbol;Acc:HGNC:14379]	1.66576	2.211	1.66209e-09	2.70236e-08
ENSG00000157578	LCA5L	lebercilin LCA5 like [Source:HGNC Symbol;Acc:HGNC:1255]	2.74833	0.4993	1.93542e-09	3.10216e-08
ENSG00000260630	SNAI3-AS1	SNAI3 antisense RNA 1 [Source:HGNC Symbol;Acc:HGNC:28327]	1.99925	1.01415	1.93332e-09	3.10216e-08
ENSG00000091128	LAMB4	laminin subunit beta 4 [Source:HGNC Symbol;Acc:HGNC:6491]	1.2892	2.85055	2.0021e-09	3.19857e-08
ENSG00000137872	SEMA6D	semaphorin 6D [Source:HGNC Symbol;Acc:HGNC:16770]	1.25322	3.46036	2.39868e-09	3.77472e-08
ENSG00000250132	None	novel transcript	2.19275	0.958882	2.42164e-09	3.79994e-08
ENSG00000129910	CDH15	cadherin 15 [Source:HGNC Symbol;Acc:HGNC:1754]	1.22196	2.17162	2.4326e-09	3.81177e-08
ENSG00000169621	APLF	aprataxin and PNKP like factor [Source:HGNC Symbol;Acc:HGNC:28724]	1.38375	2.19249	2.68584e-09	4.16418e-08
ENSG00000155085	AK9	adenylate kinase 9 [Source:HGNC Symbol;Acc:HGNC:33814]	1.98704	0.898221	2.9132e-09	4.47303e-08
ENSG00000103227	LMF1	lipase maturation factor 1 [Source:HGNC Symbol;Acc:HGNC:14154]	1.24785	1.6842	2.91223e-09	4.47303e-08
ENSG00000162174	ASRGL1	asparaginase and isoaspartyl peptidase 1 [Source:HGNC Symbol;Acc:HGNC:16448]	1.34608	1.62941	3.19513e-09	4.85647e-08
ENSG00000230699	None	novel transcript	2.7014	0.402898	3.45974e-09	5.22623e-08
ENSG00000214922	HLA-F-AS1	HLA-F antisense RNA 1 [Source:HGNC Symbol;Acc:HGNC:26645]	1.35649	1.58397	3.5764e-09	5.37483e-08
ENSG00000214654	B3GALT9	beta-1,3-galactosyltransferase 9 [Source:HGNC Symbol;Acc:HGNC:53652]	1.3731	1.97802	3.87154e-09	5.78296e-08
ENSG00000270959	LPP-AS2	LPP antisense RNA 2 [Source:HGNC Symbol;Acc:HGNC:27952]	1.39106	2.23303	4.85815e-09	7.10498e-08
ENSG00000204642	HLA-F	major histocompatibility complex, class I, F [Source:HGNC Symbol;Acc:HGNC:4963]	1.23741	2.02244	5.11084e-09	7.46711e-08
ENSG00000290644	None	novel transcript	2.03963	2.02985	5.49965e-09	7.99544e-08
ENSG00000108641	B9D1	B9 domain containing 1 [Source:HGNC Symbol;Acc:HGNC:24123]	1.09923	3.01792	5.50635e-09	7.99726e-08
ENSG00000184481	FOXO4	forkhead box O4 [Source:HGNC Symbol;Acc:HGNC:7139]	1.36946	1.4904	5.75394e-09	8.32395e-08
ENSG00000010318	PHF7	PHD finger protein 7 [Source:HGNC Symbol;Acc:HGNC:18458]	1.64474	1.0473	5.94303e-09	8.55541e-08
ENSG00000164938	TP53INP1	tumor protein p53 inducible nuclear protein 1 [Source:HGNC Symbol;Acc:HGNC:18022]	1.7548	0.878124	7.49644e-09	1.05438e-07
ENSG00000164010	ERMAP	erythroblast membrane associated protein (Scianna blood group) [Source:HGNC Symbol;Acc:HGNC:15743]	1.34097	3.05378	7.945e-09	1.11003e-07
ENSG00000171448	ZBTB26	zinc finger and BTB domain containing 26 [Source:HGNC Symbol;Acc:HGNC:23383]	1.15426	2.87882	8.75272e-09	1.2171e-07
ENSG00000183397	TEKTIP1	tektin bundle interacting protein 1 [Source:HGNC Symbol;Acc:HGNC:34496]	1.58183	1.54425	9.89385e-09	1.3578e-07
ENSG00000158560	DYNC1I1	dynein cytoplasmic 1 intermediate chain 1 [Source:HGNC Symbol;Acc:HGNC:2963]	2.88204	0.221567	1.01563e-08	1.38862e-07
ENSG00000163704	PRRT3	proline rich transmembrane protein 3 [Source:HGNC Symbol;Acc:HGNC:26591]	1.42071	1.7727	1.03323e-08	1.41006e-07
ENSG00000280079	None	TEC	2.35352	0.656605	1.13085e-08	1.53616e-07
ENSG00000133678	TMEM254	transmembrane protein 254 [Source:HGNC Symbol;Acc:HGNC:25804]	1.34266	1.63227	1.24855e-08	1.68205e-07
ENSG00000131650	KREMEN2	kringle containing transmembrane protein 2 [Source:HGNC Symbol;Acc:HGNC:18797]	1.36308	1.71764	1.25392e-08	1.68774e-07
ENSG00000241316	SUCLG2-DT	SUCLG2 divergent transcript [Source:HGNC Symbol;Acc:HGNC:49643]	1.33308	2.83894	1.4037e-08	1.87389e-07
ENSG00000181513	ACBD4	acyl-CoA binding domain containing 4 [Source:HGNC Symbol;Acc:HGNC:23337]	1.1847	2.37651	1.44655e-08	1.92585e-07
ENSG00000132846	ZBED3	zinc finger BED-type containing 3 [Source:HGNC Symbol;Acc:HGNC:20711]	1.0355	2.50392	1.45029e-08	1.92733e-07
ENSG00000120256	LRP11	LDL receptor related protein 11 [Source:HGNC Symbol;Acc:HGNC:16936]	1.22617	2.46542	1.62885e-08	2.15034e-07
ENSG00000168010	ATG16L2	autophagy related 16 like 2 [Source:HGNC Symbol;Acc:HGNC:25464]	1.1868	2.10315	1.67827e-08	2.20638e-07
ENSG00000229647	MYOSLID	myocardin-induced smooth muscle lncRNA, inducer of differentiation [Source:HGNC Symbol;Acc:HGNC:51821]	1.13311	1.76005	1.89891e-08	2.46993e-07
ENSG00000179841	AKAP5	A-kinase anchoring protein 5 [Source:HGNC Symbol;Acc:HGNC:375]	1.37788	1.4953	2.10248e-08	2.71549e-07
ENSG00000248508	SRP14-DT	SRP14 divergent transcript [Source:HGNC Symbol;Acc:HGNC:48619]	1.48746	1.93137	2.14238e-08	2.75977e-07
ENSG00000162576	MXRA8	matrix remodeling associated 8 [Source:HGNC Symbol;Acc:HGNC:7542]	1.38989	1.45102	2.17101e-08	2.78929e-07
ENSG00000127415	IDUA	alpha-L-iduronidase [Source:HGNC Symbol;Acc:HGNC:5391]	1.40589	1.30547	2.28618e-08	2.92958e-07
ENSG00000170175	CHRNB1	cholinergic receptor nicotinic beta 1 subunit [Source:HGNC Symbol;Acc:HGNC:1961]	1.22568	2.23507	2.38243e-08	3.03178e-07
ENSG00000125122	FBXL9P	F-box and leucine rich repeat protein, pseudogene [Source:HGNC Symbol;Acc:HGNC:13605]	3.18518	0.255224	2.73506e-08	3.43883e-07
ENSG00000105516	DBP	D-box binding PAR bZIP transcription factor [Source:HGNC Symbol;Acc:HGNC:2697]	1.01187	2.53441	2.76699e-08	3.476e-07
ENSG00000007255	TRAPPC6A	trafficking protein particle complex subunit 6A [Source:HGNC Symbol;Acc:HGNC:23069]	1.21361	2.72808	3.25625e-08	4.02526e-07
ENSG00000105270	CLIP3	CAP-Gly domain containing linker protein 3 [Source:HGNC Symbol;Acc:HGNC:24314]	1.09211	1.62243	3.28096e-08	4.04978e-07
ENSG00000276672	None	novel transcript, sense intronic to RFC3	1.50526	2.07544	3.55381e-08	4.35283e-07
ENSG00000284428	None	novel transcript	2.32897	0.54521	3.92892e-08	4.7725e-07
ENSG00000135124	P2RX4	purinergic receptor P2X 4 [Source:HGNC Symbol;Acc:HGNC:8535]	1.30065	2.19308	4.01912e-08	4.87803e-07
ENSG00000152475	ZNF837	zinc finger protein 837 [Source:HGNC Symbol;Acc:HGNC:25164]	1.98203	0.312914	4.09548e-08	4.95027e-07
ENSG00000188613	NANOS1	nanos C2HC-type zinc finger 1 [Source:HGNC Symbol;Acc:HGNC:23044]	1.44072	1.44444	4.26291e-08	5.12735e-07
ENSG00000206530	CFAP44	cilia and flagella associated protein 44 [Source:HGNC Symbol;Acc:HGNC:25631]	1.82587	1.29595	4.71988e-08	5.63091e-07
ENSG00000291317	TMEM276	transmembrane protein 276 [Source:HGNC Symbol;Acc:HGNC:56235]	1.15551	2.30839	4.94631e-08	5.86474e-07
ENSG00000197841	ZNF181	zinc finger protein 181 [Source:HGNC Symbol;Acc:HGNC:12971]	1.31142	2.44939	4.99827e-08	5.91502e-07
ENSG00000221817	PPP3CB-AS1	PPP3CB antisense RNA 1 (head to head) [Source:HGNC Symbol;Acc:HGNC:50750]	1.60297	1.66909	5.0379e-08	5.95233e-07
ENSG00000180902	D2HGDH	D-2-hydroxyglutarate dehydrogenase [Source:HGNC Symbol;Acc:HGNC:28358]	1.02624	3.39813	5.5784e-08	6.53839e-07
ENSG00000228889	UBAC2-AS1	UBAC2 antisense RNA 1 [Source:HGNC Symbol;Acc:HGNC:42502]	2.41585	0.481415	5.59666e-08	6.55456e-07
ENSG00000271643	PDCD6IP-DT	PDCD6IP divergent transcript [Source:HGNC Symbol;Acc:HGNC:55244]	1.0816	1.99479	5.93535e-08	6.90719e-07
ENSG00000223745	CCDC18-AS1	CCDC18 antisense RNA 1 [Source:HGNC Symbol;Acc:HGNC:52262]	1.19423	1.91753	6.04515e-08	7.01829e-07
ENSG00000096996	IL12RB1	interleukin 12 receptor subunit beta 1 [Source:HGNC Symbol;Acc:HGNC:5971]	1.44154	1.25948	6.09261e-08	7.05667e-07
ENSG00000175544	CABP4	calcium binding protein 4 [Source:HGNC Symbol;Acc:HGNC:1386]	1.31122	2.06291	6.42566e-08	7.41321e-07
ENSG00000229261	None	novel transcript, antisense to HKDC1	1.84278	0.982684	7.21131e-08	8.25884e-07
ENSG00000227354	RBM26-AS1	RBM26 antisense RNA 1 [Source:HGNC Symbol;Acc:HGNC:39805]	1.36375	1.31041	7.34136e-08	8.39715e-07
ENSG00000180616	SSTR2	somatostatin receptor 2 [Source:HGNC Symbol;Acc:HGNC:11331]	1.42386	1.05626	7.78564e-08	8.86393e-07
ENSG00000198496	NBR2	neighbor of BRCA1 lncRNA 2 [Source:HGNC Symbol;Acc:HGNC:20691]	1.14254	2.04597	8.00721e-08	9.08803e-07
ENSG00000246273	SBF2-AS1	SBF2 antisense RNA 1 [Source:HGNC Symbol;Acc:HGNC:27438]	1.09352	2.88033	8.53665e-08	9.63684e-07
ENSG00000248866	USP46-DT	USP46 divergent transcript [Source:HGNC Symbol;Acc:HGNC:43991]	2.39435	0.348671	8.68836e-08	9.77806e-07
ENSG00000290374	FAM86EP	family with sequence similarity 86, member A pseudogene [Source:NCBI gene (formerly Entrezgene);Acc:348926]	1.60274	1.05134	8.75884e-08	9.84984e-07
ENSG00000289234	ZNF496-DT	ZNF496 divergent transcript [Source:HGNC Symbol;Acc:HGNC:55991]	1.07029	2.88636	8.84676e-08	9.92593e-07
ENSG00000188825	LINC00910	long intergenic non-protein coding RNA 910 [Source:HGNC Symbol;Acc:HGNC:44361]	1.44643	1.15832	1.03254e-07	1.14711e-06
ENSG00000187624	C17orf97	chromosome 17 open reading frame 97 [Source:HGNC Symbol;Acc:HGNC:33800]	1.12564	2.62241	1.0563e-07	1.17174e-06
ENSG00000248727	LINC01948	long intergenic non-protein coding RNA 1948 [Source:HGNC Symbol;Acc:HGNC:52772]	2.18667	0.218109	1.1981e-07	1.31317e-06
ENSG00000258168	None	novel transcript, antisense to PTPRB	1.97883	0.563655	1.22855e-07	1.34454e-06
ENSG00000232093	DCST1-AS1	DCST1 antisense RNA 1 [Source:HGNC Symbol;Acc:HGNC:41147]	2.86999	0.0225411	1.28249e-07	1.40045e-06
ENSG00000154175	ABI3BP	ABI family member 3 binding protein [Source:HGNC Symbol;Acc:HGNC:17265]	1.29105	2.04642	1.49662e-07	1.62222e-06
ENSG00000114796	KLHL24	kelch like family member 24 [Source:HGNC Symbol;Acc:HGNC:25947]	1.10248	3.19246	1.56719e-07	1.69372e-06
ENSG00000246859	STARD4-AS1	STARD4 antisense RNA 1 [Source:HGNC Symbol;Acc:HGNC:44117]	1.23752	2.19038	1.58056e-07	1.70691e-06
ENSG00000090238	YPEL3	yippee like 3 [Source:HGNC Symbol;Acc:HGNC:18327]	1.31443	1.97745	1.7053e-07	1.82953e-06
ENSG00000143578	CREB3L4	cAMP responsive element binding protein 3 like 4 [Source:HGNC Symbol;Acc:HGNC:18854]	1.12412	1.97118	1.72021e-07	1.84284e-06
ENSG00000255468	B4GAT1-DT	B4GAT1 divergent transcript [Source:HGNC Symbol;Acc:HGNC:56070]	3.13425	-0.368226	1.72314e-07	1.84463e-06
ENSG00000230658	KLHL7-DT	KLHL7 divergent transcript [Source:HGNC Symbol;Acc:HGNC:43431]	1.65599	1.23104	1.73946e-07	1.85804e-06
ENSG00000225470	JPX	JPX transcript, XIST activator [Source:HGNC Symbol;Acc:HGNC:37191]	1.35473	1.96707	1.79696e-07	1.91528e-06
ENSG00000115844	DLX2	distal-less homeobox 2 [Source:HGNC Symbol;Acc:HGNC:2915]	1.22151	2.54548	1.82325e-07	1.93769e-06
ENSG00000250644	None	novel protein	1.02616	1.8417	1.85548e-07	1.96625e-06
ENSG00000115468	EFHD1	EF-hand domain family member D1 [Source:HGNC Symbol;Acc:HGNC:29556]	1.41947	1.84206	1.90773e-07	2.01436e-06
ENSG00000273311	DGCR11	DiGeorge syndrome critical region gene 11 [Source:HGNC Symbol;Acc:HGNC:17226]	1.43121	0.980913	1.93383e-07	2.03752e-06
ENSG00000013563	DNASE1L1	deoxyribonuclease 1 like 1 [Source:HGNC Symbol;Acc:HGNC:2957]	1.05477	3.1146	1.96565e-07	2.06365e-06
ENSG00000237036	ZEB1-AS1	ZEB1 antisense RNA 1 [Source:HGNC Symbol;Acc:HGNC:42354]	1.50004	1.41145	2.06975e-07	2.1606e-06
ENSG00000100583	SAMD15	sterile alpha motif domain containing 15 [Source:HGNC Symbol;Acc:HGNC:18631]	2.14855	0.426614	2.17469e-07	2.25573e-06
ENSG00000187091	PLCD1	phospholipase C delta 1 [Source:HGNC Symbol;Acc:HGNC:9060]	1.2864	2.35416	2.2262e-07	2.30104e-06
ENSG00000119636	BBOF1	basal body orientation factor 1 [Source:HGNC Symbol;Acc:HGNC:19855]	1.67752	0.683058	2.23301e-07	2.30645e-06
ENSG00000196456	ZNF775	zinc finger protein 775 [Source:HGNC Symbol;Acc:HGNC:28501]	1.05806	2.60064	2.27898e-07	2.34898e-06
ENSG00000148824	MTG1	mitochondrial ribosome associated GTPase 1 [Source:HGNC Symbol;Acc:HGNC:32159]	1.00221	2.46994	2.37406e-07	2.44185e-06
ENSG00000240498	CDKN2B-AS1	CDKN2B antisense RNA 1 [Source:HGNC Symbol;Acc:HGNC:34341]	1.15152	1.71632	2.38587e-07	2.45227e-06
ENSG00000151117	TMEM86A	transmembrane protein 86A [Source:HGNC Symbol;Acc:HGNC:26890]	2.05557	0.17322	2.43248e-07	2.4932e-06
ENSG00000289106	None	novel transcript, antisense to CFAP126	1.3427	1.41467	2.47688e-07	2.53165e-06
ENSG00000196388	INCA1	inhibitor of CDK, cyclin A1 interacting protein 1 [Source:HGNC Symbol;Acc:HGNC:32224]	1.09811	1.51367	2.48155e-07	2.5329e-06
ENSG00000291122	CASTOR3P	CASTOR family member 3, pseudogene [Source:HGNC Symbol;Acc:HGNC:29954]	1.35752	2.0055	2.52923e-07	2.57442e-06
ENSG00000267106	ZNF561-AS1	ZNF561 antisense RNA 1 (head to head) [Source:HGNC Symbol;Acc:HGNC:27613]	1.12652	1.69241	2.6912e-07	2.71484e-06
ENSG00000143382	ADAMTSL4	ADAMTS like 4 [Source:HGNC Symbol;Acc:HGNC:19706]	1.43654	1.68989	2.8454e-07	2.86646e-06
ENSG00000242574	HLA-DMB	major histocompatibility complex, class II, DM beta [Source:HGNC Symbol;Acc:HGNC:4935]	1.33265	1.62719	3.18422e-07	3.173e-06
ENSG00000143458	GABPB2	GA binding protein transcription factor subunit beta 2 [Source:HGNC Symbol;Acc:HGNC:28441]	1.13688	2.95468	3.27742e-07	3.25483e-06
ENSG00000114853	ZBTB47	zinc finger and BTB domain containing 47 [Source:HGNC Symbol;Acc:HGNC:26955]	1.26239	1.71416	3.46538e-07	3.4207e-06
ENSG00000102984	ZNF821	zinc finger protein 821 [Source:HGNC Symbol;Acc:HGNC:28043]	1.73385	0.844277	4.20765e-07	4.08481e-06
ENSG00000068078	FGFR3	fibroblast growth factor receptor 3 [Source:HGNC Symbol;Acc:HGNC:3690]	1.01718	2.82405	4.35183e-07	4.19981e-06
ENSG00000089775	ZBTB25	zinc finger and BTB domain containing 25 [Source:HGNC Symbol;Acc:HGNC:13112]	1.09231	1.97501	4.63473e-07	4.44947e-06
ENSG00000154930	ACSS1	acyl-CoA synthetase short chain family member 1 [Source:HGNC Symbol;Acc:HGNC:16091]	1.14546	2.59486	4.90195e-07	4.6785e-06
ENSG00000185339	TCN2	transcobalamin 2 [Source:HGNC Symbol;Acc:HGNC:11653]	1.36496	1.89313	5.20211e-07	4.92341e-06
ENSG00000189195	BTBD8	BTB domain containing 8 [Source:HGNC Symbol;Acc:HGNC:21019]	1.39089	1.01495	5.29543e-07	4.99886e-06
ENSG00000055732	MCOLN3	mucolipin TRP cation channel 3 [Source:HGNC Symbol;Acc:HGNC:13358]	1.01462	1.82728	5.4171e-07	5.09734e-06
ENSG00000258701	LINC00638	long intergenic non-protein coding RNA 638 [Source:HGNC Symbol;Acc:HGNC:28325]	1.76205	0.793594	5.52418e-07	5.19146e-06
ENSG00000175294	CATSPER1	cation channel sperm associated 1 [Source:HGNC Symbol;Acc:HGNC:17116]	1.29794	1.37171	5.54284e-07	5.20566e-06
ENSG00000162390	ACOT11	acyl-CoA thioesterase 11 [Source:HGNC Symbol;Acc:HGNC:18156]	1.42738	1.20338	5.95918e-07	5.56468e-06
ENSG00000205309	NT5M	5',3'-nucleotidase, mitochondrial [Source:HGNC Symbol;Acc:HGNC:15769]	1.54519	0.76627	6.33754e-07	5.88063e-06
ENSG00000107796	ACTA2	actin alpha 2, smooth muscle [Source:HGNC Symbol;Acc:HGNC:130]	1.8375	0.939644	6.42386e-07	5.94593e-06
ENSG00000160325	CACFD1	calcium channel flower domain containing 1 [Source:HGNC Symbol;Acc:HGNC:1365]	1.31118	2.30736	6.58043e-07	6.07914e-06
ENSG00000240875	LINC00886	long intergenic non-protein coding RNA 886 [Source:HGNC Symbol;Acc:HGNC:48572]	1.31213	1.24867	6.75443e-07	6.21644e-06
ENSG00000247735	KCTD13-DT	KCTD13 divergent transcript [Source:HGNC Symbol;Acc:HGNC:55585]	1.64797	0.677637	7.3088e-07	6.68064e-06
ENSG00000165730	STOX1	storkhead box 1 [Source:HGNC Symbol;Acc:HGNC:23508]	2.17132	0.0933119	7.54613e-07	6.8762e-06
ENSG00000275765	None	novel transcript	2.2001	0.0254072	7.73839e-07	7.03394e-06
ENSG00000259431	THTPA	thiamine triphosphatase [Source:HGNC Symbol;Acc:HGNC:18987]	1.76264	0.565172	7.87567e-07	7.13226e-06
ENSG00000156500	PABIR3	PABIR family member 3 [Source:HGNC Symbol;Acc:HGNC:25202]	1.12077	1.83986	8.0935e-07	7.316e-06
ENSG00000254996	ANKHD1-EIF4EBP3	ANKHD1-EIF4EBP3 readthrough [Source:HGNC Symbol;Acc:HGNC:33530]	1.50114	0.894035	8.7019e-07	7.82266e-06
ENSG00000136828	RALGPS1	Ral GEF with PH domain and SH3 binding motif 1 [Source:HGNC Symbol;Acc:HGNC:16851]	1.576	1.4465	8.81187e-07	7.91668e-06
ENSG00000228506	PNISR-AS1	PNISR antisense RNA 1 [Source:HGNC Symbol;Acc:HGNC:40958]	1.25455	2.23722	9.48023e-07	8.43976e-06
ENSG00000065717	TLE2	TLE family member 2, transcriptional corepressor [Source:HGNC Symbol;Acc:HGNC:11838]	1.38282	1.31429	9.63104e-07	8.55847e-06
ENSG00000232325	None	novel transcript	1.64896	0.542752	9.78445e-07	8.65294e-06
ENSG00000290948	None	novel transcript	1.0211	2.25431	1.02306e-06	9.00419e-06
ENSG00000125434	SLC25A35	solute carrier family 25 member 35 [Source:HGNC Symbol;Acc:HGNC:31921]	1.20404	2.07491	1.11407e-06	9.74103e-06
ENSG00000178665	ZNF713	zinc finger protein 713 [Source:HGNC Symbol;Acc:HGNC:22043]	1.48921	0.540806	1.14742e-06	1.00028e-05
ENSG00000140479	PCSK6	proprotein convertase subtilisin/kexin type 6 [Source:HGNC Symbol;Acc:HGNC:8569]	1.01355	1.61315	1.27024e-06	1.0963e-05
ENSG00000232995	RGS5	regulator of G protein signaling 5 [Source:NCBI gene (formerly Entrezgene);Acc:8490]	1.88192	0.56181	1.37382e-06	1.17329e-05
ENSG00000261971	MMP25-AS1	MMP25 antisense RNA 1 [Source:HGNC Symbol;Acc:HGNC:51372]	1.11266	2.67108	1.38668e-06	1.1829e-05
ENSG00000215256	DHRS4-AS1	DHRS4 antisense RNA 1 [Source:HGNC Symbol;Acc:HGNC:23175]	1.13437	2.02367	1.39827e-06	1.1921e-05
ENSG00000272068	BCAN-AS1	BCAN antisense RNA 1 [Source:HGNC Symbol;Acc:HGNC:55233]	2.00525	0.784309	1.46274e-06	1.23987e-05
ENSG00000154265	ABCA5	ATP binding cassette subfamily A member 5 [Source:HGNC Symbol;Acc:HGNC:35]	1.01618	1.91281	1.47025e-06	1.24552e-05
ENSG00000137133	HINT2	histidine triad nucleotide binding protein 2 [Source:HGNC Symbol;Acc:HGNC:18344]	1.5909	0.926879	1.78815e-06	1.48908e-05
ENSG00000251247	ZNF345	zinc finger protein 345 [Source:HGNC Symbol;Acc:HGNC:16367]	1.45398	1.12265	1.9483e-06	1.60724e-05
ENSG00000259673	IQCH-AS1	IQCH antisense RNA 1 [Source:HGNC Symbol;Acc:HGNC:44104]	1.22282	1.70015	1.94647e-06	1.60724e-05
ENSG00000282057	None	novel transcript	1.27332	1.96757	1.95339e-06	1.61026e-05
ENSG00000177335	LINC02904	long intergenic non-protein coding RNA 2904 [Source:HGNC Symbol;Acc:HGNC:26731]	1.40284	2.03853	2.07407e-06	1.70306e-05
ENSG00000214192	UBE2V1P2	UBE2V1 pseudogene 2 [Source:HGNC Symbol;Acc:HGNC:32648]	1.30072	0.847543	2.1758e-06	1.78062e-05
ENSG00000145506	NKD2	NKD inhibitor of WNT signaling pathway 2 [Source:HGNC Symbol;Acc:HGNC:17046]	1.34338	2.19321	2.23344e-06	1.82373e-05
ENSG00000172006	ZNF554	zinc finger protein 554 [Source:HGNC Symbol;Acc:HGNC:26629]	1.7446	0.326908	2.23944e-06	1.8266e-05
ENSG00000268001	CARD8-AS1	CARD8 antisense RNA 1 [Source:HGNC Symbol;Acc:HGNC:51408]	1.37438	0.430425	2.25775e-06	1.84051e-05
ENSG00000070190	DAPP1	dual adaptor of phosphotyrosine and 3-phosphoinositides 1 [Source:HGNC Symbol;Acc:HGNC:16500]	2.23201	-0.220833	2.38345e-06	1.93333e-05
ENSG00000224189	HAGLR	HOXD antisense growth-associated long non-coding RNA [Source:HGNC Symbol;Acc:HGNC:43755]	1.14765	1.40749	2.41709e-06	1.95846e-05
ENSG00000177854	TMEM187	transmembrane protein 187 [Source:HGNC Symbol;Acc:HGNC:13705]	1.19275	1.75323	2.47701e-06	2.00149e-05
ENSG00000143375	CGN	cingulin [Source:HGNC Symbol;Acc:HGNC:17429]	1.54062	0.82283	2.65901e-06	2.12963e-05
ENSG00000291224	None	novel transcript	1.00884	1.98866	2.67905e-06	2.1412e-05
ENSG00000229931	ATXN1-AS1	ATXN1 antisense RNA 1 [Source:HGNC Symbol;Acc:HGNC:40515]	1.59182	0.728805	2.71016e-06	2.16254e-05
ENSG00000245213	GALNT7-DT	GALNT7 divergent transcript [Source:HGNC Symbol;Acc:HGNC:55604]	1.35894	1.9412	2.74207e-06	2.18326e-05
ENSG00000172201	ID4	inhibitor of DNA binding 4 [Source:HGNC Symbol;Acc:HGNC:5363]	1.19379	1.25219	2.82011e-06	2.23812e-05
ENSG00000123570	RAB9B	RAB9B, member RAS oncogene family [Source:HGNC Symbol;Acc:HGNC:14090]	1.35383	0.824502	2.96583e-06	2.34113e-05
ENSG00000100577	GSTZ1	glutathione S-transferase zeta 1 [Source:HGNC Symbol;Acc:HGNC:4643]	1.37583	2.50794	3.01482e-06	2.37597e-05
ENSG00000175170	FAM182B	family with sequence similarity 182 member B [Source:HGNC Symbol;Acc:HGNC:34503]	1.0671	1.3973	3.19963e-06	2.5095e-05
ENSG00000160223	ICOSLG	inducible T cell costimulator ligand [Source:HGNC Symbol;Acc:HGNC:17087]	1.19223	1.3499	3.26809e-06	2.55774e-05
ENSG00000226856	THORLNC	testis associated oncogenic lncRNA [Source:HGNC Symbol;Acc:HGNC:53788]	1.26146	1.05004	3.32378e-06	2.59579e-05
ENSG00000228486	C2orf92	chromosome 2 open reading frame 92 [Source:HGNC Symbol;Acc:HGNC:49272]	2.09904	-0.175634	3.33452e-06	2.60142e-05
ENSG00000278383	None	novel transcript, antisense to ZNF337	3.05612	-0.485703	3.58032e-06	2.76966e-05
ENSG00000160606	TLCD1	TLC domain containing 1 [Source:HGNC Symbol;Acc:HGNC:25177]	1.4844	1.54895	3.84767e-06	2.94547e-05
ENSG00000277559	None	novel transcript	1.28195	1.0697	3.9425e-06	3.00399e-05
ENSG00000166262	FAM227B	family with sequence similarity 227 member B [Source:HGNC Symbol;Acc:HGNC:26543]	1.58412	0.597099	4.0717e-06	3.08962e-05
ENSG00000146205	ANO7	anoctamin 7 [Source:HGNC Symbol;Acc:HGNC:31677]	1.04647	1.33768	4.65071e-06	3.47869e-05
ENSG00000178917	ZNF852	zinc finger protein 852 [Source:HGNC Symbol;Acc:HGNC:27713]	1.19955	1.05408	4.81452e-06	3.57393e-05
ENSG00000161653	NAGS	N-acetylglutamate synthase [Source:HGNC Symbol;Acc:HGNC:17996]	1.06902	1.28763	4.89567e-06	3.62138e-05
ENSG00000114646	CSPG5	chondroitin sulfate proteoglycan 5 [Source:HGNC Symbol;Acc:HGNC:2467]	1.06622	1.48211	4.93719e-06	3.64658e-05
ENSG00000232931	LINC00342	long intergenic non-protein coding RNA 342 [Source:HGNC Symbol;Acc:HGNC:42470]	1.18015	1.6928	5.01372e-06	3.69753e-05
ENSG00000095066	HOOK2	hook microtubule tethering protein 2 [Source:HGNC Symbol;Acc:HGNC:19885]	1.10623	2.40351	5.06014e-06	3.72802e-05
ENSG00000262468	LINC01569	long intergenic non-protein coding RNA 1569 [Source:HGNC Symbol;Acc:HGNC:51380]	1.65697	0.724107	5.37894e-06	3.94313e-05
ENSG00000153363	LINC00467	long intergenic non-protein coding RNA 467 [Source:HGNC Symbol;Acc:HGNC:28227]	1.07192	2.63585	5.58228e-06	4.07795e-05
ENSG00000260565	ERVK13-1	endogenous retrovirus group K13 member 1 [Source:HGNC Symbol;Acc:HGNC:27548]	1.12759	2.65392	6.04635e-06	4.38428e-05
ENSG00000238058	CAMSAP1-DT	CAMSAP1 divergent transcript [Source:HGNC Symbol;Acc:HGNC:55648]	2.6533	-0.0301044	6.24336e-06	4.51821e-05
ENSG00000141519	CCDC40	coiled-coil domain containing 40 [Source:HGNC Symbol;Acc:HGNC:26090]	1.02458	2.14746	6.84672e-06	4.91372e-05
ENSG00000158427	TMSB15B	thymosin beta 15B [Source:HGNC Symbol;Acc:HGNC:28612]	1.71793	0.287313	7.2034e-06	5.13959e-05
ENSG00000287335	None	novel transcript	1.56976	0.588237	7.38926e-06	5.25689e-05
ENSG00000269934	None	novel transcript, antisense to OBSCN	2.14467	-0.101908	7.56129e-06	5.36111e-05
ENSG00000268941	LINC01711	long intergenic non-protein coding RNA 1711 [Source:HGNC Symbol;Acc:HGNC:28663]	2.02177	-0.283658	7.58092e-06	5.37244e-05
ENSG00000267886	None	novel transcript	1.50165	1.43326	8.27965e-06	5.81713e-05
ENSG00000113319	RASGRF2	Ras protein specific guanine nucleotide releasing factor 2 [Source:HGNC Symbol;Acc:HGNC:9876]	1.58244	0.745248	8.58152e-06	5.98913e-05
ENSG00000180155	LYNX1	Ly6/neurotoxin 1 [Source:HGNC Symbol;Acc:HGNC:29604]	1.01311	1.80722	8.69172e-06	6.04881e-05
ENSG00000223784	LINP1	lncRNA in non-homologous end joining pathway 1 [Source:HGNC Symbol;Acc:HGNC:53170]	1.19651	1.31674	9.0733e-06	6.28461e-05
ENSG00000273820	USP27X	ubiquitin specific peptidase 27 X-linked [Source:HGNC Symbol;Acc:HGNC:13486]	1.22241	2.08076	9.46195e-06	6.52307e-05
ENSG00000272977	None	novel transcript	1.34631	0.662925	9.54846e-06	6.57345e-05
ENSG00000103522	IL21R	interleukin 21 receptor [Source:HGNC Symbol;Acc:HGNC:6006]	1.55315	0.275344	9.63618e-06	6.63074e-05
ENSG00000148225	WDR31	WD repeat domain 31 [Source:HGNC Symbol;Acc:HGNC:21421]	1.90479	1.46667	1.08411e-05	7.3872e-05
ENSG00000277879	None	novel transcript, antisense to SLC18A2	1.80179	-0.22316	1.10851e-05	7.53256e-05
ENSG00000145217	SLC26A1	solute carrier family 26 member 1 [Source:HGNC Symbol;Acc:HGNC:10993]	1.27725	0.957333	1.12967e-05	7.66567e-05
ENSG00000205670	SMIM11	small integral membrane protein 11 [Source:HGNC Symbol;Acc:HGNC:1293]	2.15617	-0.139787	1.14426e-05	7.75393e-05
ENSG00000271851	None	novel transcript, sense intronic to STX8	1.27642	0.692845	1.18811e-05	8.02889e-05
ENSG00000167799	NUDT8	nudix hydrolase 8 [Source:HGNC Symbol;Acc:HGNC:8055]	1.365	1.55472	1.18915e-05	8.03224e-05
ENSG00000127329	PTPRB	protein tyrosine phosphatase receptor type B [Source:HGNC Symbol;Acc:HGNC:9665]	1.02561	1.03668	1.18983e-05	8.03315e-05
ENSG00000143434	SEMA6C	semaphorin 6C [Source:HGNC Symbol;Acc:HGNC:10740]	1.16363	0.869297	1.21101e-05	8.15368e-05
ENSG00000281501	SEPSECS-AS1	SEPSECS antisense RNA 1 (head to head) [Source:HGNC Symbol;Acc:HGNC:27737]	1.44053	0.800661	1.22372e-05	8.23168e-05
ENSG00000224609	FGGY-DT	FGGY divergent transcript [Source:HGNC Symbol;Acc:HGNC:55265]	1.49622	0.357066	1.23414e-05	8.29419e-05
ENSG00000119514	GALNT12	polypeptide N-acetylgalactosaminyltransferase 12 [Source:HGNC Symbol;Acc:HGNC:19877]	2.07067	0.393697	1.27129e-05	8.50883e-05
ENSG00000261618	LINC02605	long intergenic non-protein coding RNA 2605 [Source:HGNC Symbol;Acc:HGNC:53974]	1.51097	0.611043	1.33432e-05	8.87411e-05
ENSG00000267666	None	novel transcript	2.73959	-0.538397	1.33974e-05	8.90616e-05
ENSG00000163803	PLB1	phospholipase B1 [Source:HGNC Symbol;Acc:HGNC:30041]	1.63864	0.171804	1.48692e-05	9.7784e-05
ENSG00000170919	TPT1-AS1	TPT1 antisense RNA 1 [Source:HGNC Symbol;Acc:HGNC:43686]	1.2598	1.81063	1.53631e-05	0.000100717
ENSG00000278709	NKILA	NF-kappaB interacting lncRNA [Source:HGNC Symbol;Acc:HGNC:51599]	1.95573	0.86169	1.55504e-05	0.000101854
ENSG00000236017	ASMTL-AS1	ASMTL antisense RNA 1 [Source:HGNC Symbol;Acc:HGNC:25811]	1.0939	1.13129	1.56335e-05	0.000102261
ENSG00000285230	RALY-AS1	RALY antisense RNA 1 [Source:HGNC Symbol;Acc:HGNC:50743]	1.20376	1.9942	1.59813e-05	0.000104258
ENSG00000244187	TMEM141	transmembrane protein 141 [Source:HGNC Symbol;Acc:HGNC:28211]	1.11569	3.38972	1.66642e-05	0.000108232
ENSG00000287550	None	novel transcript	1.32333	0.639397	1.68378e-05	0.000109119
ENSG00000134253	TRIM45	tripartite motif containing 45 [Source:HGNC Symbol;Acc:HGNC:19018]	1.00842	2.35241	1.68946e-05	0.00010939
ENSG00000229951	FOSL2-AS1	FOSL2 antisense RNA 1 [Source:HGNC Symbol;Acc:HGNC:55784]	2.17019	-0.12781	1.70063e-05	0.000109986
ENSG00000264107	MIR4733HG	MIR4733 host gene [Source:HGNC Symbol;Acc:HGNC:55332]	1.17538	0.682189	1.79036e-05	0.000114961
ENSG00000269386	RAB11B-AS1	RAB11B antisense RNA 1 [Source:HGNC Symbol;Acc:HGNC:44178]	1.9485	0.292652	1.86977e-05	0.000119486
ENSG00000256628	ZBTB11-AS1	ZBTB11 antisense RNA 1 [Source:HGNC Symbol;Acc:HGNC:48573]	1.07574	1.18083	1.88805e-05	0.000120497
ENSG00000114670	NEK11	NIMA related kinase 11 [Source:HGNC Symbol;Acc:HGNC:18593]	1.15264	0.666568	1.93636e-05	0.000123352
ENSG00000224914	LINC00863	long intergenic non-protein coding RNA 863 [Source:HGNC Symbol;Acc:HGNC:45162]	1.19042	1.2617	1.94921e-05	0.00012397
ENSG00000289007	None	novel transcript	1.4783	0.230629	2.05589e-05	0.000129856
ENSG00000188290	HES4	hes family bHLH transcription factor 4 [Source:HGNC Symbol;Acc:HGNC:24149]	1.1061	1.75193	2.05859e-05	0.00012997
ENSG00000253227	None	novel transcript	1.24273	0.73683	2.08227e-05	0.000131235
ENSG00000226752	CUTALP	cutA divalent cation tolerance like, pseudogene [Source:HGNC Symbol;Acc:HGNC:27367]	1.27696	1.61196	2.23272e-05	0.000139704
ENSG00000206567	None	novel transcript	1.002	2.15336	2.23941e-05	0.000140063
ENSG00000188322	SBK1	SH3 domain binding kinase 1 [Source:HGNC Symbol;Acc:HGNC:17699]	1.17493	0.640719	2.26868e-05	0.000141592
ENSG00000214900	LINC01588	long intergenic non-protein coding RNA 1588 [Source:HGNC Symbol;Acc:HGNC:27503]	1.35665	0.543658	2.39883e-05	0.000148643
ENSG00000285533	RELA-DT	RELA divergent transcript [Source:HGNC Symbol;Acc:HGNC:54185]	1.45761	0.0375231	2.60527e-05	0.000159418
ENSG00000267278	MAP3K14-AS1	MAP3K14 antisense RNA 1 [Source:HGNC Symbol;Acc:HGNC:44359]	1.04473	1.83727	2.60757e-05	0.000159493
ENSG00000172594	SMPDL3A	sphingomyelin phosphodiesterase acid like 3A [Source:HGNC Symbol;Acc:HGNC:17389]	1.09236	0.650013	2.82658e-05	0.000170757
ENSG00000265688	MILIP	MYC inducible lncRNA inactivating p53 [Source:HGNC Symbol;Acc:HGNC:43649]	1.07601	2.14566	2.92196e-05	0.000176084
ENSG00000280145	None	novel transcript	2.02658	-0.213502	3.04259e-05	0.000182531
ENSG00000204815	ODAD4	outer dynein arm docking complex subunit 4 [Source:HGNC Symbol;Acc:HGNC:25280]	1.63183	0.294323	3.18592e-05	0.000189812
ENSG00000267213	DPY19L3-DT	DPY19L3 divergent transcript [Source:HGNC Symbol;Acc:HGNC:55307]	2.39802	0.0765501	3.23646e-05	0.000191891
ENSG00000246898	LINC00920	long intergenic non-protein coding RNA 920 [Source:HGNC Symbol;Acc:HGNC:48611]	1.35697	0.602489	3.33135e-05	0.000196802
ENSG00000287737	None	novel transcript	1.66425	0.865981	3.44586e-05	0.000202508
ENSG00000274964	None	novel transcript, sense intronic to BICD1	1.26026	0.450003	3.49945e-05	0.000205247
ENSG00000100100	PIK3IP1	phosphoinositide-3-kinase interacting protein 1 [Source:HGNC Symbol;Acc:HGNC:24942]	2.22912	-0.591669	3.52028e-05	0.000206222
ENSG00000254854	NECTIN1-DT	NECTIN1 divergent transcript [Source:HGNC Symbol;Acc:HGNC:55513]	6.89886	-1.16197	3.57731e-05	0.000209312
ENSG00000182575	NXPH3	neurexophilin 3 [Source:HGNC Symbol;Acc:HGNC:8077]	2.79631	-0.865304	3.7938e-05	0.000220313
ENSG00000177576	C18orf32	chromosome 18 open reading frame 32 [Source:HGNC Symbol;Acc:HGNC:31690]	1.33264	0.495312	3.88585e-05	0.000225392
ENSG00000165171	METTL27	methyltransferase like 27 [Source:HGNC Symbol;Acc:HGNC:19068]	1.96336	0.118132	3.97118e-05	0.000229797
ENSG00000286388	None	novel transcript	1.03252	2.06289	3.99021e-05	0.000230626
ENSG00000224577	LINC01117	long intergenic non-protein coding RNA 1117 [Source:HGNC Symbol;Acc:HGNC:49260]	2.19827	-0.220926	4.08545e-05	0.000235667
ENSG00000289268	None	novel transcript	1.166	0.640913	4.22279e-05	0.000242922
ENSG00000262580	None	novel transcript, antisense to CARD14	1.07422	1.61421	4.26381e-05	0.00024509
ENSG00000132692	BCAN	brevican [Source:HGNC Symbol;Acc:HGNC:23059]	1.79256	0.646877	4.29633e-05	0.000246863
ENSG00000186806	VSIG10L	V-set and immunoglobulin domain containing 10 like [Source:HGNC Symbol;Acc:HGNC:27111]	1.05345	1.94531	4.33637e-05	0.000249066
ENSG00000101825	MXRA5	matrix remodeling associated 5 [Source:HGNC Symbol;Acc:HGNC:7539]	1.58174	-0.221467	4.5235e-05	0.000258305
ENSG00000213742	ZNF337-AS1	ZNF337 antisense RNA 1 [Source:HGNC Symbol;Acc:HGNC:40759]	1.17166	1.73155	4.61321e-05	0.000263116
ENSG00000291175	None	novel transcript	1.37992	0.509151	4.69933e-05	0.000267716
ENSG00000176125	UFSP1	UFM1 specific peptidase 1 (inactive) [Source:HGNC Symbol;Acc:HGNC:33821]	1.37941	0.444971	4.83662e-05	0.000274208
ENSG00000213062	None	novel transcript	1.41483	0.596376	4.91158e-05	0.000277976
ENSG00000183401	CCDC159	coiled-coil domain containing 159 [Source:HGNC Symbol;Acc:HGNC:26996]	1.0671	1.01928	4.97055e-05	0.000280881
ENSG00000264920	SP2-DT	SP2 divergent transcript [Source:HGNC Symbol;Acc:HGNC:55330]	1.90511	1.03871	5.02786e-05	0.000283573
ENSG00000262903	CTNS-AS1	CTNS antisense RNA 1 [Source:HGNC Symbol;Acc:HGNC:56090]	1.81812	0.154203	5.27274e-05	0.000295796
ENSG00000257038	ARHGEF17-AS1	ARHGEF17 antisense RNA 1 [Source:HGNC Symbol;Acc:HGNC:55485]	2.833	-0.937377	5.50627e-05	0.00030784
ENSG00000140025	EFCAB11	EF-hand calcium binding domain 11 [Source:HGNC Symbol;Acc:HGNC:20357]	1.01382	2.19193	5.52543e-05	0.000308794
ENSG00000291174	None	novel transcript	1.53074	0.164758	5.67958e-05	0.000316686
ENSG00000234284	ZNF879	zinc finger protein 879 [Source:HGNC Symbol;Acc:HGNC:37273]	1.23612	0.712935	5.72e-05	0.000318577
ENSG00000280417	None	TEC	2.06164	-0.519672	6.14827e-05	0.000338962
ENSG00000249348	UGDH-AS1	UGDH antisense RNA 1 [Source:HGNC Symbol;Acc:HGNC:40601]	1.1871	0.60144	6.28945e-05	0.00034545
ENSG00000187630	DHRS4L2	dehydrogenase/reductase 4 like 2 [Source:HGNC Symbol;Acc:HGNC:19731]	1.3199	0.968631	6.50353e-05	0.000355071
ENSG00000083067	TRPM3	transient receptor potential cation channel subfamily M member 3 [Source:HGNC Symbol;Acc:HGNC:17992]	2.01002	-0.382096	6.5741e-05	0.00035864
ENSG00000237489	C10orf143	chromosome 10 open reading frame 143 [Source:HGNC Symbol;Acc:HGNC:48677]	2.24825	-0.516715	6.69541e-05	0.000364209
ENSG00000125375	DMAC2L	distal membrane arm assembly component 2 like [Source:HGNC Symbol;Acc:HGNC:18799]	1.04597	2.24875	6.79555e-05	0.000369246
ENSG00000245522	LINC02709	long intergenic non-protein coding RNA 2709 [Source:HGNC Symbol;Acc:HGNC:54226]	1.05572	1.06821	6.84631e-05	0.000371729
ENSG00000139160	ETFBKMT	electron transfer flavoprotein subunit beta lysine methyltransferase [Source:HGNC Symbol;Acc:HGNC:28739]	1.60205	0.23509	6.92153e-05	0.000375397
ENSG00000232160	RAP2C-AS1	RAP2C antisense RNA 1 [Source:HGNC Symbol;Acc:HGNC:40957]	1.99577	0.0532852	6.93035e-05	0.000375737
ENSG00000132563	REEP2	receptor accessory protein 2 [Source:HGNC Symbol;Acc:HGNC:17975]	1.00218	1.11267	7.18832e-05	0.000387011
ENSG00000100271	TTLL1	TTL family tubulin polyglutamylase complex subunit L1 [Source:HGNC Symbol;Acc:HGNC:1312]	1.09979	1.86707	7.30988e-05	0.000393123
ENSG00000257354	MIRLET7IHG	MIRLET7I host gene [Source:HGNC Symbol;Acc:HGNC:55478]	1.0883	0.893245	7.47205e-05	0.000400234
ENSG00000073670	ADAM11	ADAM metallopeptidase domain 11 [Source:HGNC Symbol;Acc:HGNC:189]	1.01513	1.13637	7.49255e-05	0.000401186
ENSG00000168672	LRATD2	LRAT domain containing 2 [Source:HGNC Symbol;Acc:HGNC:24166]	1.05774	0.902345	7.968e-05	0.000423404
ENSG00000162913	OBSCN-AS1	OBSCN antisense RNA 1 [Source:HGNC Symbol;Acc:HGNC:32047]	1.07128	0.932342	7.98095e-05	0.000423786
ENSG00000272341	None	novel transcript	1.23076	1.34655	7.99972e-05	0.000424476
ENSG00000205517	RGL3	ral guanine nucleotide dissociation stimulator like 3 [Source:HGNC Symbol;Acc:HGNC:30282]	1.20257	2.18436	8.10671e-05	0.000429688
ENSG00000164845	FAM86FP	family with sequence similarity 86 member F, pseudogene [Source:HGNC Symbol;Acc:HGNC:42357]	1.5348	0.047064	8.46594e-05	0.000446956
ENSG00000262227	None	novel transcript, antisense to INCA1	2.66238	-0.792682	8.74731e-05	0.000460652
ENSG00000146409	SLC18B1	solute carrier family 18 member B1 [Source:HGNC Symbol;Acc:HGNC:21573]	1.07428	1.86579	8.82317e-05	0.000463816
ENSG00000184005	ST6GALNAC3	ST6 N-acetylgalactosaminide alpha-2,6-sialyltransferase 3 [Source:HGNC Symbol;Acc:HGNC:19343]	2.31597	-0.400991	9.12397e-05	0.00047826
ENSG00000266962	HSD17B1-AS1	HSD17B1 antisense RNA 1 [Source:HGNC Symbol;Acc:HGNC:55314]	1.05113	2.21458	9.37964e-05	0.000490608
ENSG00000259877	ZNF778-DT	ZNF778 divergent transcript [Source:HGNC Symbol;Acc:HGNC:56034]	1.78189	1.24723	9.57704e-05	0.000500066
ENSG00000273270	None	novel transcript	1.01637	1.74072	9.67562e-05	0.000504657
ENSG00000104953	TLE6	TLE family member 6, subcortical maternal complex member [Source:HGNC Symbol;Acc:HGNC:30788]	1.61767	-0.198848	0.000101982	0.000530219
ENSG00000259456	ADNP-AS1	ADNP antisense RNA 1 [Source:HGNC Symbol;Acc:HGNC:51227]	1.93452	-0.0880266	0.000102726	0.000533709
ENSG00000224680	PLA2G12AP1	phospholipase A2 group XIIA pseudogene 1 [Source:HGNC Symbol;Acc:HGNC:39248]	1.93767	-0.320678	0.000103685	0.000538123
ENSG00000250903	GMDS-DT	GMDS divergent transcript [Source:HGNC Symbol;Acc:HGNC:48993]	1.03467	0.989052	0.000106875	0.000553852
ENSG00000286315	None	novel transcript	2.09828	-0.113106	0.000107496	0.000555936
ENSG00000290994	FAM86C2P	family with sequence similarity 86, member A pseudogene [Source:NCBI gene (formerly Entrezgene);Acc:645332]	1.02501	1.85455	0.000108733	0.000561148
ENSG00000198157	HMGN5	high mobility group nucleosome binding domain 5 [Source:HGNC Symbol;Acc:HGNC:8013]	1.49874	1.34664	0.000112933	0.000580177
ENSG00000183569	SERHL2	serine hydrolase like 2 [Source:HGNC Symbol;Acc:HGNC:29446]	1.04806	0.916452	0.000118153	0.000605303
ENSG00000100427	MLC1	modulator of VRAC current 1 [Source:HGNC Symbol;Acc:HGNC:17082]	1.28983	1.8473	0.000118236	0.000605518
ENSG00000180720	CHRM4	cholinergic receptor muscarinic 4 [Source:HGNC Symbol;Acc:HGNC:1953]	1.40219	0.535332	0.000121959	0.0006222
ENSG00000157429	ZNF19	zinc finger protein 19 [Source:HGNC Symbol;Acc:HGNC:12981]	1.07111	0.865473	0.0001222	0.000623213
ENSG00000152433	ZNF547	zinc finger protein 547 [Source:HGNC Symbol;Acc:HGNC:26432]	1.00406	0.877142	0.000126881	0.000643735
ENSG00000236423	LINC01134	long intergenic non-protein coding RNA 1134 [Source:HGNC Symbol;Acc:HGNC:49449]	1.33373	0.373135	0.000137352	0.000691369
ENSG00000188596	CFAP54	cilia and flagella associated protein 54 [Source:HGNC Symbol;Acc:HGNC:26456]	1.46051	0.250216	0.000142022	0.000710738
ENSG00000161040	FBXL13	F-box and leucine rich repeat protein 13 [Source:HGNC Symbol;Acc:HGNC:21658]	1.93053	-0.466747	0.000144722	0.000723018
ENSG00000227775	None	ribosomal protein S7 (RPS7) pseudogene	1.04804	0.871952	0.000146795	0.000732132
ENSG00000275160	RPL7AP45	ribosomal protein L7a pseudogene 45 [Source:HGNC Symbol;Acc:HGNC:35935]	1.85588	-0.155425	0.000148386	0.000739062
ENSG00000179111	HES7	hes family bHLH transcription factor 7 [Source:HGNC Symbol;Acc:HGNC:15977]	1.02958	0.887685	0.000151967	0.000754087
ENSG00000236432	MFF-DT	MFF divergent transcript [Source:HGNC Symbol;Acc:HGNC:41067]	1.37568	0.782047	0.000153808	0.000761423
ENSG00000163617	CCDC191	coiled-coil domain containing 191 [Source:HGNC Symbol;Acc:HGNC:29272]	1.16878	0.715204	0.000160179	0.000787397
ENSG00000181350	LRRC75A	leucine rich repeat containing 75A [Source:HGNC Symbol;Acc:HGNC:32403]	1.15625	0.457544	0.000165408	0.000808502
ENSG00000129946	SHC2	SHC adaptor protein 2 [Source:HGNC Symbol;Acc:HGNC:29869]	1.50986	-0.246646	0.000167935	0.000817052
ENSG00000254469	XNDC1N	XRCC1 N-terminal domain containing 1, N-terminal like [Source:HGNC Symbol;Acc:HGNC:54661]	1.33255	0.172278	0.000171002	0.000829773
ENSG00000114654	EFCC1	EF-hand and coiled-coil domain containing 1 [Source:HGNC Symbol;Acc:HGNC:25692]	1.6349	-0.0588327	0.000185287	0.000891149
ENSG00000106733	NMRK1	nicotinamide riboside kinase 1 [Source:HGNC Symbol;Acc:HGNC:26057]	1.46925	0.204246	0.000189003	0.000906352
ENSG00000110900	TSPAN11	tetraspanin 11 [Source:HGNC Symbol;Acc:HGNC:30795]	1.65146	-0.327995	0.000199793	0.000953117
ENSG00000134317	GRHL1	grainyhead like transcription factor 1 [Source:HGNC Symbol;Acc:HGNC:17923]	1.60599	0.268774	0.000204161	0.00097112
ENSG00000196511	TPK1	thiamin pyrophosphokinase 1 [Source:HGNC Symbol;Acc:HGNC:17358]	1.69995	-0.215018	0.000209586	0.000994672
ENSG00000261167	None	novel transcript, overlapping to MRPL3	1.54073	0.0184307	0.000217685	0.00102879
ENSG00000099337	KCNK6	potassium two pore domain channel subfamily K member 6 [Source:HGNC Symbol;Acc:HGNC:6281]	2.05829	-0.288108	0.000224865	0.00105864
ENSG00000277283	None	novel transcript, antisense to RAB35	1.18805	0.540685	0.000229286	0.00107669
ENSG00000222808	RNU4-47P	RNA, U4 small nuclear 47, pseudogene [Source:HGNC Symbol;Acc:HGNC:46983]	2.45726	-0.605975	0.000229672	0.00107747
ENSG00000291139	DPY19L2P2	DPY19L2 pseudogene 2 [Source:HGNC Symbol;Acc:HGNC:21764]	1.35379	0.513679	0.000231116	0.00108324
ENSG00000100027	YPEL1	yippee like 1 [Source:HGNC Symbol;Acc:HGNC:12845]	2.54971	-0.599306	0.000232269	0.00108757
ENSG00000213888	LINC01521	long intergenic non-protein coding RNA 1521 [Source:HGNC Symbol;Acc:HGNC:26029]	1.52482	0.903841	0.000236658	0.0011046
ENSG00000253669	GASAL1	growth arrest associated lncRNA 1 [Source:HGNC Symbol;Acc:HGNC:53461]	1.20377	0.89116	0.000239522	0.00111549
ENSG00000277782	None	novel transcript	1.98793	-0.302436	0.00024106	0.00112195
ENSG00000182612	TSPAN10	tetraspanin 10 [Source:HGNC Symbol;Acc:HGNC:29942]	1.50166	0.0385694	0.000243862	0.00113233
ENSG00000236682	MAP3K2-DT	MAP3K2 divergent transcript [Source:HGNC Symbol;Acc:HGNC:54088]	1.18326	2.06087	0.000244004	0.00113233
ENSG00000263327	TAPT1-AS1	TAPT1 antisense RNA 1 (head to head) [Source:HGNC Symbol;Acc:HGNC:26832]	1.77347	-0.249496	0.000257602	0.00118464
ENSG00000250474	WBP1LP2	WBP1L pseudogene 2 [Source:HGNC Symbol;Acc:HGNC:43949]	1.50101	-0.274444	0.000258118	0.00118631
ENSG00000248932	COPB2-DT	COPB2 divergent transcript [Source:HGNC Symbol;Acc:HGNC:55579]	1.26244	0.340815	0.000260483	0.00119643
ENSG00000272669	None	novel transcript, antisense to SUN2	2.17192	-0.521719	0.000260844	0.00119734
ENSG00000150672	DLG2	discs large MAGUK scaffold protein 2 [Source:HGNC Symbol;Acc:HGNC:2901]	1.47176	0.321272	0.00027508	0.00125368
ENSG00000127720	METTL25	methyltransferase like 25 [Source:HGNC Symbol;Acc:HGNC:26228]	1.10869	0.599578	0.0002785	0.00126701
ENSG00000247746	USP51	ubiquitin specific peptidase 51 [Source:HGNC Symbol;Acc:HGNC:23086]	1.38799	0.113244	0.000279732	0.00127055
ENSG00000183091	NEB	nebulin [Source:HGNC Symbol;Acc:HGNC:7720]	1.68606	-0.595974	0.000279922	0.00127102
ENSG00000214595	EML6	EMAP like 6 [Source:HGNC Symbol;Acc:HGNC:35412]	1.30424	0.408783	0.000289769	0.00131128
ENSG00000254783	None	immunoglobin superfamily, member 21 (IGSF21) pseudogene	3.76483	-1.0153	0.000292559	0.00132187
ENSG00000274220	None	novel transcript	2.02486	-0.3198	0.000296555	0.00133828
ENSG00000249267	LINC00939	long intergenic non-protein coding RNA 939 [Source:HGNC Symbol;Acc:HGNC:48631]	2.11039	-0.488533	0.000296891	0.00133938
ENSG00000258056	CD63-AS1	CD63 antisense RNA 1 [Source:HGNC Symbol;Acc:HGNC:55455]	1.19257	1.47592	0.000303095	0.00136235
ENSG00000259985	None	novel transcript, antisense to B4GALT6	1.03111	0.827907	0.000309936	0.00139097
ENSG00000233527	ZNF529-AS1	ZNF529 antisense RNA 1 [Source:HGNC Symbol;Acc:HGNC:51275]	1.11019	0.578728	0.000312067	0.0013984
ENSG00000122877	EGR2	early growth response 2 [Source:HGNC Symbol;Acc:HGNC:3239]	1.81729	-0.743914	0.000313912	0.00140579
ENSG00000158106	RHPN1	rhophilin Rho GTPase binding protein 1 [Source:HGNC Symbol;Acc:HGNC:19973]	1.79269	-0.179797	0.00031728	0.00142003
ENSG00000236871	LINC00106	long intergenic non-protein coding RNA 106 [Source:HGNC Symbol;Acc:HGNC:31843]	1.16367	0.197369	0.000318745	0.00142572
ENSG00000084710	EFR3B	EFR3 homolog B [Source:HGNC Symbol;Acc:HGNC:29155]	1.76334	0.0904648	0.000320464	0.00143128
ENSG00000240207	None	novel transcript, antisense to RARRES1	1.70635	-0.201912	0.0003251	0.00144973
ENSG00000139173	TMEM117	transmembrane protein 117 [Source:HGNC Symbol;Acc:HGNC:25308]	1.22151	-0.0685164	0.000325077	0.00144973
ENSG00000197935	ZNF311	zinc finger protein 311 [Source:HGNC Symbol;Acc:HGNC:13847]	1.58895	-0.0386869	0.000340733	0.00151165
ENSG00000110455	ACCS	1-aminocyclopropane-1-carboxylate synthase homolog (inactive) [Source:HGNC Symbol;Acc:HGNC:23989]	1.06514	1.06273	0.000367608	0.00161721
ENSG00000124370	MCEE	methylmalonyl-CoA epimerase [Source:HGNC Symbol;Acc:HGNC:16732]	1.20034	1.70575	0.00037537	0.00164643
ENSG00000156172	CFAP418	cilia and flagella associated protein 418 [Source:HGNC Symbol;Acc:HGNC:27232]	1.02119	1.8803	0.000380603	0.0016664
ENSG00000186615	KTN1-AS1	KTN1 antisense RNA 1 [Source:HGNC Symbol;Acc:HGNC:19842]	1.05694	2.1114	0.000388017	0.00169381
ENSG00000290917	RAET1K	retinoic acid early transcript 1K pseudogene [Source:HGNC Symbol;Acc:HGNC:16797]	1.85852	-0.529095	0.000393448	0.00171701
ENSG00000287576	None	novel transcript	1.59165	0.0439236	0.000411047	0.00178745
ENSG00000179044	EXOC3L1	exocyst complex component 3 like 1 [Source:HGNC Symbol;Acc:HGNC:27540]	1.23913	0.317743	0.000411188	0.00178753
ENSG00000229267	SNHG31	small nucleolar RNA host gene 31 [Source:HGNC Symbol;Acc:HGNC:54196]	1.13176	0.385351	0.000415344	0.0018024
ENSG00000203724	C1orf53	chromosome 1 open reading frame 53 [Source:HGNC Symbol;Acc:HGNC:30003]	1.42733	-0.0964088	0.000416022	0.00180325
ENSG00000171462	DLK2	delta like non-canonical Notch ligand 2 [Source:HGNC Symbol;Acc:HGNC:21113]	1.2666	1.32693	0.000436858	0.00187856
ENSG00000189343	RPS2P46	ribosomal protein S2 pseudogene 46 [Source:HGNC Symbol;Acc:HGNC:35839]	1.24775	2.09053	0.00043801	0.00188297
ENSG00000225265	TAF1A-AS1	TAF1A antisense RNA 1 [Source:HGNC Symbol;Acc:HGNC:40573]	1.09504	0.69488	0.000444054	0.00190784
ENSG00000155465	SLC7A7	solute carrier family 7 member 7 [Source:HGNC Symbol;Acc:HGNC:11065]	1.20138	0.255087	0.000445469	0.00191336
ENSG00000238165	None	chromosome 20 open reading frame 30 (C20orf30) pseudogene	1.93553	-0.803945	0.000447684	0.00192119
ENSG00000272221	None	novel transcript	1.71942	-0.0947105	0.000455692	0.00195327
ENSG00000188707	ZBED10P	zinc finger BED-type containing 10, pseudogene [Source:HGNC Symbol;Acc:HGNC:21720]	1.10981	-0.280697	0.000455871	0.00195347
ENSG00000165879	FRAT1	FRAT regulator of WNT signaling pathway 1 [Source:HGNC Symbol;Acc:HGNC:3944]	1.09918	0.953094	0.000498676	0.00212082
ENSG00000237638	LINC02245	long intergenic non-protein coding RNA 2245 [Source:HGNC Symbol;Acc:HGNC:53134]	2.1064	-0.499384	0.000518843	0.00219578
ENSG00000232859	LYRM9	LYR motif containing 9 [Source:HGNC Symbol;Acc:HGNC:27314]	1.5369	-0.392501	0.000522219	0.00220753
ENSG00000197980	LEKR1	leucine, glutamate and lysine rich 1 [Source:HGNC Symbol;Acc:HGNC:33765]	1.31437	-0.111989	0.000535644	0.00225391
ENSG00000224424	PRKAR2A-AS1	PRKAR2A antisense RNA 1 [Source:HGNC Symbol;Acc:HGNC:40471]	1.76831	-0.314486	0.000570553	0.00238781
ENSG00000286873	None	novel transcript	2.54378	-0.979606	0.000576413	0.00240959
ENSG00000286695	None	novel transcript	2.9361	-0.425373	0.000577244	0.00241101
ENSG00000260778	MIR3677HG	MIR3677 and MIR940 host gene [Source:HGNC Symbol;Acc:HGNC:55382]	1.47777	-0.527663	0.000603885	0.00250781
ENSG00000172476	RAB40A	RAB40A, member RAS oncogene family [Source:HGNC Symbol;Acc:HGNC:18283]	1.51863	-0.341795	0.000606748	0.00251778
ENSG00000287642	None	novel transcript, antisense to FHDC1	3.00691	-0.861613	0.000628082	0.00259751
ENSG00000220842	RPL21P16	ribosomal protein L21 pseudogene 16 [Source:HGNC Symbol;Acc:HGNC:31396]	1.43373	0.0797078	0.000631738	0.00261116
ENSG00000288829	None	novel transcript	2.07687	-0.883307	0.000642447	0.00265038
ENSG00000183186	C2CD4C	C2 calcium dependent domain containing 4C [Source:HGNC Symbol;Acc:HGNC:29417]	1.2629	0.526393	0.000645576	0.00265715
ENSG00000258704	SRP54-AS1	SRP54 antisense RNA 1 [Source:HGNC Symbol;Acc:HGNC:50643]	1.64929	-0.58579	0.000666482	0.00273172
ENSG00000173567	ADGRF3	adhesion G protein-coupled receptor F3 [Source:HGNC Symbol;Acc:HGNC:18989]	1.66301	-0.520311	0.000671822	0.00275054
ENSG00000241288	LINC02614	long intergenic non-protein coding RNA 2614 [Source:HGNC Symbol;Acc:HGNC:54072]	1.66584	0.684322	0.000679836	0.00277816
ENSG00000272631	None	novel transcript, antisense to BMPR1A	1.29565	0.105116	0.000681752	0.00278422
ENSG00000225335	None	novel transcript	1.18476	0.226225	0.000698084	0.00284015
ENSG00000181029	TRAPPC5	trafficking protein particle complex subunit 5 [Source:HGNC Symbol;Acc:HGNC:23067]	1.7057	-0.570479	0.000738429	0.0029957
ENSG00000224321	RPL12P14	ribosomal protein L12 pseudogene 14 [Source:HGNC Symbol;Acc:HGNC:36495]	1.70326	-0.154744	0.000739198	0.00299799
ENSG00000176809	LRRC37A3	leucine rich repeat containing 37 member A3 [Source:HGNC Symbol;Acc:HGNC:32427]	1.14314	0.177377	0.000755822	0.00305456
ENSG00000258744	None	novel transcript, antisense to CMA1	1.73624	1.21855	0.000764957	0.00308544
ENSG00000260329	TMEM263-DT	TMEM263 divergent transcript [Source:HGNC Symbol;Acc:HGNC:55395]	1.87508	-0.276484	0.000783365	0.00314674
ENSG00000214309	MBLAC1	metallo-beta-lactamase domain containing 1 [Source:HGNC Symbol;Acc:HGNC:22180]	1.06925	0.272315	0.00078841	0.00316182
ENSG00000110195	FOLR1	folate receptor alpha [Source:HGNC Symbol;Acc:HGNC:3791]	1.03438	0.833721	0.000795312	0.00318515
ENSG00000264278	ZNF236-DT	ZNF236 divergent transcript [Source:HGNC Symbol;Acc:HGNC:53779]	1.72484	-0.977742	0.000804289	0.00321672
ENSG00000235092	ID2-AS1	ID2 antisense RNA 1 [Source:HGNC Symbol;Acc:HGNC:51103]	1.59819	-0.675052	0.000810274	0.00323788
ENSG00000184374	COLEC10	collectin subfamily member 10 [Source:HGNC Symbol;Acc:HGNC:2220]	1.09614	0.369721	0.000814026	0.00325035
ENSG00000204052	LRRC73	leucine rich repeat containing 73 [Source:HGNC Symbol;Acc:HGNC:21375]	1.7296	-0.430009	0.000856358	0.00339449
ENSG00000291234	None	novel transcript	1.29473	0.00416559	0.000858147	0.00340066
ENSG00000291071	FAM86JP	family with sequence similarity 86 member J, pseudogene [Source:HGNC Symbol;Acc:HGNC:44097]	2.20357	-0.653641	0.000861422	0.0034118
ENSG00000272944	None	novel transcript	1.06305	-0.195687	0.000960787	0.00375675
ENSG00000168913	ENHO	energy homeostasis associated [Source:HGNC Symbol;Acc:HGNC:24838]	1.09401	-0.0643321	0.000963778	0.00376545
ENSG00000042317	SPATA7	spermatogenesis associated 7 [Source:HGNC Symbol;Acc:HGNC:20423]	1.25328	1.06208	0.000971601	0.00379298
ENSG00000179715	PCED1B	PC-esterase domain containing 1B [Source:HGNC Symbol;Acc:HGNC:28255]	1.27247	0.969579	0.000978318	0.00381343
ENSG00000260290	None	non-POU domain containing, octamer-binding (NONO) pseudogene	1.04628	0.327714	0.000998231	0.00388662
ENSG00000141642	ELAC1	elaC ribonuclease Z 1 [Source:HGNC Symbol;Acc:HGNC:14197]	1.08737	1.98525	0.00100918	0.00392509
ENSG00000290793	None	novel transcript	1.22479	-0.0174273	0.00101922	0.00395786
ENSG00000214367	HAUS3	HAUS augmin like complex subunit 3 [Source:HGNC Symbol;Acc:HGNC:28719]	1.03729	1.44764	0.00102989	0.00398981
ENSG00000224616	RTCA-AS1	RTCA antisense RNA 1 [Source:HGNC Symbol;Acc:HGNC:50573]	1.31067	-0.235605	0.00104244	0.00403311
ENSG00000116661	FBXO2	F-box protein 2 [Source:HGNC Symbol;Acc:HGNC:13581]	1.35488	-0.145614	0.00110385	0.00424501
ENSG00000273117	INSIG1-DT	INSIG1 divergent transcript [Source:HGNC Symbol;Acc:HGNC:55155]	1.06827	0.60874	0.00112936	0.00433065
ENSG00000135114	OASL	2'-5'-oligoadenylate synthetase like [Source:HGNC Symbol;Acc:HGNC:8090]	2.38059	-1.12227	0.00114959	0.00439392
ENSG00000172061	LRRC15	leucine rich repeat containing 15 [Source:HGNC Symbol;Acc:HGNC:20818]	1.97496	-0.45817	0.00115589	0.00441281
ENSG00000280187	None	TEC	1.42507	1.56665	0.00116381	0.0044361
ENSG00000148057	IDNK	IDNK gluconokinase [Source:HGNC Symbol;Acc:HGNC:31367]	1.91229	0.503671	0.00117206	0.00446294
ENSG00000233554	B4GALT1-AS1	B4GALT1 antisense RNA 1 [Source:HGNC Symbol;Acc:HGNC:49910]	2.246	-0.990618	0.00117805	0.00448341
ENSG00000214960	CRPPA	CDP-L-ribitol pyrophosphorylase A [Source:HGNC Symbol;Acc:HGNC:37276]	1.24524	0.0727146	0.00120796	0.00457828
ENSG00000232630	PRPS1P2	phosphoribosyl pyrophosphate synthetase 1 pseudogene 2 [Source:HGNC Symbol;Acc:HGNC:9464]	1.35832	0.0734487	0.00124485	0.00470234
ENSG00000244306	DUXAP10	double homeobox A pseudogene 10 [Source:NCBI gene (formerly Entrezgene);Acc:503639]	1.62794	0.643607	0.00126221	0.00476178
ENSG00000250305	TRMT9B	tRNA methyltransferase 9B (putative) [Source:HGNC Symbol;Acc:HGNC:26725]	1.11859	-0.353652	0.00126959	0.00478471
ENSG00000130720	FIBCD1	fibrinogen C domain containing 1 [Source:HGNC Symbol;Acc:HGNC:25922]	1.0979	1.5979	0.00129578	0.00487467
ENSG00000291081	None	novel transcript	1.25813	0.200716	0.00131459	0.00493406
ENSG00000239556	UPK3BL3P	uroplakin 3B like 3, pseudogene [Source:HGNC Symbol;Acc:HGNC:55757]	1.47992	-0.170982	0.00134168	0.00502037
ENSG00000164989	CCDC171	coiled-coil domain containing 171 [Source:HGNC Symbol;Acc:HGNC:29828]	1.29387	1.3669	0.00135975	0.00507764
ENSG00000237149	ZNF503-AS2	ZNF503 antisense RNA 2 [Source:HGNC Symbol;Acc:HGNC:23525]	1.09419	1.39373	0.001382	0.00514897
ENSG00000187474	FPR3	formyl peptide receptor 3 [Source:HGNC Symbol;Acc:HGNC:3828]	1.43723	-0.250029	0.00140719	0.00522821
ENSG00000102904	TSNAXIP1	translin associated factor X interacting protein 1 [Source:HGNC Symbol;Acc:HGNC:18586]	1.14622	0.175437	0.00141716	0.00525997
ENSG00000291211	None	novel transcript	1.13309	0.123089	0.00142316	0.00527957
ENSG00000125246	CLYBL	citramalyl-CoA lyase [Source:HGNC Symbol;Acc:HGNC:18355]	2.37804	-0.181311	0.00142902	0.0052973
ENSG00000113296	THBS4	thrombospondin 4 [Source:HGNC Symbol;Acc:HGNC:11788]	1.10017	0.913956	0.00142948	0.00529765
ENSG00000183250	LINC01547	long intergenic non-protein coding RNA 1547 [Source:HGNC Symbol;Acc:HGNC:15707]	1.64639	-0.0631405	0.00143423	0.0053126
ENSG00000254389	RHPN1-AS1	RHPN1 antisense RNA 1 (head to head) [Source:HGNC Symbol;Acc:HGNC:28457]	1.52192	-0.406926	0.00143716	0.00531941
ENSG00000247121	None	novel transcript, antisense to LNPEP and ERAP2	1.26665	-0.0298825	0.00152154	0.00558952
ENSG00000177990	DPY19L2	dpy-19 like 2 [Source:HGNC Symbol;Acc:HGNC:19414]	1.83482	-0.803646	0.00152324	0.00559433
ENSG00000260219	CD2BP2-DT	CD2BP2 divergent transcript [Source:HGNC Symbol;Acc:HGNC:53029]	1.03159	1.44156	0.00157316	0.00575439
ENSG00000278126	None	novel transcript	1.84077	-0.773104	0.00158589	0.00579405
ENSG00000169116	PARM1	prostate androgen-regulated mucin-like protein 1 [Source:HGNC Symbol;Acc:HGNC:24536]	1.20424	-0.280383	0.00165993	0.00603305
ENSG00000186523	FAM86B1	family with sequence similarity 86 member B1 [Source:HGNC Symbol;Acc:HGNC:28268]	1.01056	0.312275	0.00167778	0.00609341
ENSG00000281005	LINC00921	long intergenic non-protein coding RNA 921 [Source:HGNC Symbol;Acc:HGNC:26830]	2.24977	-0.978749	0.0016818	0.00610651
ENSG00000005187	ACSM3	acyl-CoA synthetase medium chain family member 3 [Source:HGNC Symbol;Acc:HGNC:10522]	1.92288	-0.717885	0.00170223	0.0061721
ENSG00000168939	SPRY3	sprouty RTK signaling antagonist 3 [Source:HGNC Symbol;Acc:HGNC:11271]	1.39595	0.754193	0.00171762	0.00622119
ENSG00000227540	DNAJC9-AS1	DNAJC9 and MRPS16 antisense RNA 1 [Source:NCBI gene (formerly Entrezgene);Acc:414245]	1.67254	-0.485533	0.00171884	0.00622254
ENSG00000143603	KCNN3	potassium calcium-activated channel subfamily N member 3 [Source:HGNC Symbol;Acc:HGNC:6292]	1.07016	0.198546	0.00176981	0.00638661
ENSG00000213412	HNRNPA1P33	heterogeneous nuclear ribonucleoprotein A1 pseudogene 33 [Source:HGNC Symbol;Acc:HGNC:44990]	1.54079	-0.483874	0.00180928	0.00651623
ENSG00000105613	MAST1	microtubule associated serine/threonine kinase 1 [Source:HGNC Symbol;Acc:HGNC:19034]	1.14235	0.307159	0.0018194	0.00654789
ENSG00000281468	None	novel transcript, sense intronic to novel transcript	1.31861	0.278669	0.00183219	0.00658908
ENSG00000236810	ELOA-AS1	ELOA antisense RNA 1 [Source:HGNC Symbol;Acc:HGNC:50582]	1.66124	-0.25697	0.00184577	0.00662819
ENSG00000284130	TUBA3FP	tubulin alpha 3f pseudogene [Source:HGNC Symbol;Acc:HGNC:24067]	1.01414	1.17735	0.00188496	0.00674256
ENSG00000278023	RDM1	RAD52 motif containing 1 [Source:HGNC Symbol;Acc:HGNC:19950]	1.52176	-0.531744	0.00189989	0.00679265
ENSG00000148541	FAM13C	family with sequence similarity 13 member C [Source:HGNC Symbol;Acc:HGNC:19371]	1.53063	-0.449301	0.00197141	0.00700915
ENSG00000140481	CCDC33	coiled-coil domain containing 33 [Source:HGNC Symbol;Acc:HGNC:26552]	1.6815	-0.848274	0.002024	0.00716839
ENSG00000229337	None	novel transcript	1.74247	-0.305134	0.00204458	0.00722386
ENSG00000233143	DIRC3-AS1	DIRC3 antisense RNA 1 [Source:HGNC Symbol;Acc:HGNC:50636]	1.12825	0.183715	0.00208251	0.00732267
ENSG00000186976	EFCAB6	EF-hand calcium binding domain 6 [Source:HGNC Symbol;Acc:HGNC:24204]	1.3245	0.0610189	0.00208703	0.00733504
ENSG00000275202	None	novel transcript, antisense to FNDC3A	1.42213	-0.260837	0.0020926	0.00735285
ENSG00000273148	LCDR	lysosome cell death regulator [Source:HGNC Symbol;Acc:HGNC:44308]	1.16664	0.168996	0.00210546	0.00739097
ENSG00000004838	ZMYND10	zinc finger MYND-type containing 10 [Source:HGNC Symbol;Acc:HGNC:19412]	1.13023	-0.0471613	0.00220026	0.00767792
ENSG00000155926	SLA	Src like adaptor [Source:HGNC Symbol;Acc:HGNC:10902]	1.22413	0.194513	0.0022608	0.00785375
ENSG00000089505	CMTM1	CKLF like MARVEL transmembrane domain containing 1 [Source:HGNC Symbol;Acc:HGNC:19172]	1.02886	1.37584	0.0022695	0.00787839
ENSG00000185634	SHC4	SHC adaptor protein 4 [Source:HGNC Symbol;Acc:HGNC:16743]	2.2783	-0.816282	0.00230507	0.00798491
ENSG00000274422	None	novel transcript	1.84586	-0.744135	0.00242998	0.00835129
ENSG00000253636	None	novel transcript	1.51867	-0.850841	0.00247913	0.00849772
ENSG00000250846	EPHA5-AS1	EPHA5 antisense RNA 1 [Source:HGNC Symbol;Acc:HGNC:50602]	1.1266	-0.0474224	0.00261645	0.008902
ENSG00000282386	None	novel transcript, antisense to SLC39A1	2.65283	-1.03863	0.00264343	0.008973
ENSG00000177453	NIM1K	NIM1 serine/threonine protein kinase [Source:HGNC Symbol;Acc:HGNC:28646]	1.33009	0.335843	0.00269494	0.00912468
ENSG00000238266	LINC00707	long intergenic non-protein coding RNA 707 [Source:HGNC Symbol;Acc:HGNC:44691]	1.2298	-0.129515	0.00275089	0.00927565
ENSG00000231728	TMSB15B-AS1	TMSB15B antisense RNA 1 [Source:HGNC Symbol;Acc:HGNC:53858]	1.03988	-0.0800296	0.00278207	0.00935531
ENSG00000248206	None	novel transcript	1.59814	-0.589577	0.00281001	0.00943387
ENSG00000289486	None	novel transcript, antisense to STIP1	2.23191	-0.875351	0.00287986	0.0096266
ENSG00000269843	None	novel transcript	1.06888	-0.372052	0.00293922	0.00979944
ENSG00000161664	ASB16	ankyrin repeat and SOCS box containing 16 [Source:HGNC Symbol;Acc:HGNC:19768]	1.05721	0.30826	0.00294256	0.00980719
ENSG00000132141	CCT6B	chaperonin containing TCP1 subunit 6B [Source:HGNC Symbol;Acc:HGNC:1621]	1.19494	-0.410786	0.00324652	0.0106942
ENSG00000249715	FER1L5	fer-1 like family member 5 [Source:HGNC Symbol;Acc:HGNC:19044]	1.5979	-0.589569	0.00335695	0.0110086
ENSG00000225783	MIAT	myocardial infarction associated transcript [Source:HGNC Symbol;Acc:HGNC:33425]	2.37118	-0.958071	0.00335868	0.0110118
ENSG00000197587	DMBX1	diencephalon/mesencephalon homeobox 1 [Source:HGNC Symbol;Acc:HGNC:19026]	1.1647	-0.569996	0.00340049	0.011134
ENSG00000138380	CARF	calcium responsive transcription factor [Source:HGNC Symbol;Acc:HGNC:14435]	1.56736	0.617403	0.00341782	0.0111758
ENSG00000172817	CYP7B1	cytochrome P450 family 7 subfamily B member 1 [Source:HGNC Symbol;Acc:HGNC:2652]	1.52712	-0.452513	0.00344689	0.0112608
ENSG00000198125	MB	myoglobin [Source:HGNC Symbol;Acc:HGNC:6915]	1.00564	0.0633957	0.00351633	0.011452
ENSG00000170469	SPATA24	spermatogenesis associated 24 [Source:HGNC Symbol;Acc:HGNC:27322]	1.26923	1.02953	0.00352671	0.0114833
ENSG00000235652	EPM2A-DT	EPM2A divergent transcript [Source:HGNC Symbol;Acc:HGNC:48990]	1.02166	0.0464471	0.00353602	0.0115085
ENSG00000176472	ZNF575	zinc finger protein 575 [Source:HGNC Symbol;Acc:HGNC:27606]	2.51167	-0.272275	0.00360374	0.0117004
ENSG00000253686	LINC01484	long intergenic non-protein coding RNA 1484 [Source:HGNC Symbol;Acc:HGNC:51136]	1.38108	0.925425	0.00361329	0.0117236
ENSG00000287168	None	novel transcript	1.08706	-0.152669	0.0036241	0.0117485
ENSG00000263004	AKAP1-DT	AKAP1 divergent transcript [Source:HGNC Symbol;Acc:HGNC:55339]	1.23944	-0.684157	0.00367081	0.0118841
ENSG00000119686	FLVCR2	FLVCR heme transporter 2 [Source:HGNC Symbol;Acc:HGNC:20105]	1.76603	-0.494039	0.00376015	0.0121332
ENSG00000180881	CAPS2	calcyphosine 2 [Source:HGNC Symbol;Acc:HGNC:16471]	1.2805	0.916107	0.00378647	0.0122013
ENSG00000261351	None	novel transcript, antisense to MAP2K1	1.29692	-0.497568	0.003825	0.0122966
ENSG00000235560	ZNF747-DT	ZNF747 divergent transcript [Source:HGNC Symbol;Acc:HGNC:55668]	1.57946	-0.336686	0.00383587	0.0123261
ENSG00000229728	None	novel transcript	2.08549	-1.22559	0.00390673	0.0124992
ENSG00000058335	RASGRF1	Ras protein specific guanine nucleotide releasing factor 1 [Source:HGNC Symbol;Acc:HGNC:9875]	1.64187	0.446447	0.00390577	0.0124992
ENSG00000226180	None	novel transcript	1.886	-0.750019	0.00395771	0.0126332
ENSG00000286001	None	novel protein	1.61744	-0.977006	0.00396445	0.012648
ENSG00000235706	DICER1-AS1	DICER1 antisense RNA 1 [Source:HGNC Symbol;Acc:HGNC:43017]	1.31049	-0.321973	0.00419291	0.013256
ENSG00000228288	PCAT6	prostate cancer associated transcript 6 [Source:HGNC Symbol;Acc:HGNC:43714]	1.12815	-0.119683	0.00429155	0.0135069
ENSG00000230337	EXOSC10-AS1	EXOSC10 antisense RNA 1 [Source:HGNC Symbol;Acc:HGNC:40456]	1.088	0.271383	0.00437817	0.0137589
ENSG00000137098	SPAG8	sperm associated antigen 8 [Source:HGNC Symbol;Acc:HGNC:14105]	1.73124	-0.804222	0.00438003	0.0137604
ENSG00000146700	SSC4D	scavenger receptor cysteine rich family member with 4 domains [Source:HGNC Symbol;Acc:HGNC:14461]	1.2618	-0.284141	0.00441232	0.0138514
ENSG00000197380	DACT3	dishevelled binding antagonist of beta catenin 3 [Source:HGNC Symbol;Acc:HGNC:30745]	1.10224	-0.106921	0.0044709	0.0139905
ENSG00000227674	LINC00355	long intergenic non-protein coding RNA 355 [Source:HGNC Symbol;Acc:HGNC:27061]	1.27593	-0.590093	0.00459373	0.0143048
ENSG00000272768	None	novel transcript, antisense to PURB	2.84106	-0.954523	0.00465055	0.0144633
ENSG00000279227	None	novel transcript	1.07518	0.0294619	0.00467715	0.0145215
ENSG00000138030	KHK	ketohexokinase [Source:HGNC Symbol;Acc:HGNC:6315]	1.25178	0.946636	0.00491412	0.0151516
ENSG00000245205	EEF1A1P4	eukaryotic translation elongation factor 1 alpha 1 pseudogene 4 [Source:HGNC Symbol;Acc:HGNC:3199]	1.12992	-0.298153	0.00506613	0.0155421
ENSG00000205913	SRRM2-AS1	SRRM2 antisense RNA 1 [Source:HGNC Symbol;Acc:HGNC:44162]	1.58473	-0.522259	0.00511421	0.0156601
ENSG00000160219	GAB3	GRB2 associated binding protein 3 [Source:HGNC Symbol;Acc:HGNC:17515]	1.56156	-0.771027	0.00522663	0.015938
ENSG00000224429	LINC00539	long intergenic non-protein coding RNA 539 [Source:HGNC Symbol;Acc:HGNC:43672]	1.42168	-0.580031	0.0052353	0.0159479
ENSG00000165511	ZNF22-AS1	ZNF22 antisense RNA 1 [Source:HGNC Symbol;Acc:HGNC:23509]	1.56151	-0.428266	0.00530071	0.0161204
ENSG00000243902	ELFN2	extracellular leucine rich repeat and fibronectin type III domain containing 2 [Source:NCBI gene (formerly Entrezgene);Acc:114794]	1.38912	-0.677442	0.00534159	0.016238
ENSG00000120162	MOB3B	MOB kinase activator 3B [Source:HGNC Symbol;Acc:HGNC:23825]	1.36122	-0.728522	0.00545328	0.0165365
ENSG00000124406	ATP8A1	ATPase phospholipid transporting 8A1 [Source:HGNC Symbol;Acc:HGNC:13531]	1.29711	-0.259925	0.00555668	0.0167877
ENSG00000290832	None	novel transcript	1.1927	-0.253371	0.00564729	0.0170055
ENSG00000063180	CA11	carbonic anhydrase 11 [Source:HGNC Symbol;Acc:HGNC:1370]	1.10103	0.658701	0.00588795	0.0176255
ENSG00000233382	NKAPP1	NFKB activating protein pseudogene 1 [Source:HGNC Symbol;Acc:HGNC:26706]	1.34898	-0.448747	0.00598536	0.0178559
ENSG00000272902	TBC1D8-AS1	TBC1D8 antisense RNA 1 [Source:HGNC Symbol;Acc:HGNC:52782]	1.47169	-0.493395	0.00615819	0.0182892
ENSG00000185261	KIAA0825	KIAA0825 [Source:HGNC Symbol;Acc:HGNC:28532]	1.12949	-0.487806	0.00619633	0.0183913
ENSG00000274565	None	novel transcript	1.25044	1.197	0.00629325	0.018625
ENSG00000260285	TRMT61A-DT	TRMT61A divergent transcript [Source:HGNC Symbol;Acc:HGNC:56082]	1.19146	-0.194905	0.00648723	0.0191157
ENSG00000265778	ZNF516-AS1	ZNF516 antisense RNA 1 [Source:HGNC Symbol;Acc:HGNC:55324]	1.23568	-0.347072	0.00654429	0.0192589
ENSG00000250731	TPM3P6	tropomyosin 3 pseudogene 6 [Source:HGNC Symbol;Acc:HGNC:39169]	1.15126	0.346931	0.0067113	0.0196695
ENSG00000185664	PMEL	premelanosome protein [Source:HGNC Symbol;Acc:HGNC:10880]	1.35052	-0.785595	0.00675696	0.0197836
ENSG00000263766	KPNB1-DT	KPNB1 divergent transcript [Source:HGNC Symbol;Acc:HGNC:55336]	1.45524	-0.937344	0.00680419	0.01991
ENSG00000248734	None	novel transcript	1.26668	-0.272955	0.00683169	0.0199666
ENSG00000171450	CDK5R2	cyclin dependent kinase 5 regulatory subunit 2 [Source:HGNC Symbol;Acc:HGNC:1776]	1.24982	1.26626	0.00700681	0.0204054
ENSG00000285825	CCDC15-DT	CCDC15 divergent transcript [Source:HGNC Symbol;Acc:HGNC:54193]	1.67308	-0.673972	0.00748407	0.02159
ENSG00000214381	LINC00488	long intergenic non-protein coding RNA 488 [Source:HGNC Symbol;Acc:HGNC:32675]	1.54309	-0.246469	0.0074874	0.0215953
ENSG00000160401	CFAP157	cilia and flagella associated protein 157 [Source:HGNC Symbol;Acc:HGNC:27843]	1.85718	0.386489	0.00761196	0.0219159
ENSG00000196220	SRGAP3	SLIT-ROBO Rho GTPase activating protein 3 [Source:HGNC Symbol;Acc:HGNC:19744]	1.05925	-0.485723	0.00770236	0.0221142
ENSG00000183018	SPNS2	sphingolipid transporter 2 [Source:HGNC Symbol;Acc:HGNC:26992]	1.03411	-0.276384	0.007747	0.0222176
ENSG00000215218	UBE2QL1	ubiquitin conjugating enzyme E2 Q family like 1 [Source:HGNC Symbol;Acc:HGNC:37269]	1.077	-0.19352	0.00777524	0.0222856
ENSG00000273145	None	novel transcript	1.67202	-0.605903	0.00779135	0.0223187
ENSG00000198932	GPRASP1	G protein-coupled receptor associated sorting protein 1 [Source:HGNC Symbol;Acc:HGNC:24834]	1.32622	-0.197229	0.00779956	0.0223335
ENSG00000122824	NUDT10	nudix hydrolase 10 [Source:HGNC Symbol;Acc:HGNC:17621]	1.17393	0.0175607	0.00820436	0.0233607
ENSG00000183044	ABAT	4-aminobutyrate aminotransferase [Source:HGNC Symbol;Acc:HGNC:23]	1.01727	0.0479664	0.00833406	0.0236521
ENSG00000211451	GNRHR2	gonadotropin releasing hormone receptor 2 (pseudogene) [Source:HGNC Symbol;Acc:HGNC:16341]	1.42026	-0.331774	0.00837585	0.0237489
ENSG00000273080	None	novel transcript, antisense to IMMT	1.891	-0.610768	0.00847289	0.0240044
ENSG00000246640	PICART1	p53 inducible cancer associated RNA transcript 1 [Source:HGNC Symbol;Acc:HGNC:27576]	1.26612	-0.396358	0.0086235	0.0243793
ENSG00000291232	None	novel transcript	1.1207	-0.445179	0.00923396	0.0258565
ENSG00000289182	None	novel transcript, antisense to ACTG1	1.27668	-0.585407	0.00950605	0.0265274
ENSG00000161955	TNFSF13	TNF superfamily member 13 [Source:HGNC Symbol;Acc:HGNC:11928]	1.39286	-0.798828	0.00977506	0.0271339
ENSG00000259347	None	novel transcript, antisense to SMAD3	1.75513	-0.861883	0.00993097	0.0275043
ENSG00000255100	TSKU-AS1	TSKU antisense RNA 1 [Source:HGNC Symbol;Acc:HGNC:55509]	2.44032	-0.963792	0.0104766	0.02882
ENSG00000276649	None	novel transcript, antisense to SIRPA	1.65734	-0.768664	0.0105179	0.0289012
ENSG00000238103	RPL9P7	ribosomal protein L9 pseudogene 7 [Source:HGNC Symbol;Acc:HGNC:30335]	1.37115	-0.634597	0.0107927	0.0294744
ENSG00000153253	SCN3A	sodium voltage-gated channel alpha subunit 3 [Source:HGNC Symbol;Acc:HGNC:10590]	1.2346	0.960168	0.0109365	0.0297769
ENSG00000179428	IL6-AS1	IL6 antisense RNA 1 [Source:HGNC Symbol;Acc:HGNC:40301]	1.0923	-0.102374	0.0110273	0.0299702
ENSG00000283828	None	novel transcript, antisense to F10	1.03888	-0.341903	0.0115182	0.0311033
ENSG00000273253	TRABD-AS1	TRABD antisense RNA 1 [Source:HGNC Symbol;Acc:HGNC:56049]	1.63387	-0.187067	0.0116686	0.0314515
ENSG00000145757	SPATA9	spermatogenesis associated 9 [Source:HGNC Symbol;Acc:HGNC:22988]	1.07286	-0.525546	0.0117313	0.0315915
ENSG00000117643	MAN1C1	mannosidase alpha class 1C member 1 [Source:HGNC Symbol;Acc:HGNC:19080]	1.36285	-0.651621	0.0118615	0.031878
ENSG00000283078	None	novel transcript	1.60561	-0.860481	0.0120794	0.0323511
ENSG00000149609	C20orf144	chromosome 20 open reading frame 144 [Source:HGNC Symbol;Acc:HGNC:16137]	1.23895	-0.481663	0.012152	0.0325277
ENSG00000233725	NRAD1	non-coding RNA in the aldehyde dehydrogenase 1A pathway [Source:HGNC Symbol;Acc:HGNC:26981]	1.04418	0.0207121	0.0123177	0.0328754
ENSG00000285367	None	novel transcript	1.38191	-0.738139	0.0128102	0.0340158
ENSG00000089820	ARHGAP4	Rho GTPase activating protein 4 [Source:HGNC Symbol;Acc:HGNC:674]	1.02765	0.163392	0.0128126	0.0340158
ENSG00000271780	None	novel transcript	1.17167	-1.10475	0.0129478	0.0343204
ENSG00000221843	C2orf16	chromosome 2 open reading frame 16 [Source:HGNC Symbol;Acc:HGNC:25275]	1.40975	0.188953	0.0130402	0.0344907
ENSG00000204301	NOTCH4	notch receptor 4 [Source:HGNC Symbol;Acc:HGNC:7884]	1.4717	-0.780796	0.0131312	0.0346877
ENSG00000251432	LINC02615	long intergenic non-protein coding RNA 2615 [Source:HGNC Symbol;Acc:HGNC:53402]	1.09355	-0.718548	0.0133353	0.0351213
ENSG00000198440	ZNF583	zinc finger protein 583 [Source:HGNC Symbol;Acc:HGNC:26427]	1.00609	-0.293547	0.0134485	0.0353481
ENSG00000279656	None	TEC	1.38337	-0.810667	0.0134786	0.0354059
ENSG00000225339	None	novel transcript, antisense to C6orf1	1.48337	-0.840922	0.0134902	0.0354196
ENSG00000235257	ITGA9-AS1	ITGA9 antisense RNA 1 [Source:HGNC Symbol;Acc:HGNC:49668]	1.46556	-0.910259	0.0136533	0.0357852
ENSG00000176920	FUT2	fucosyltransferase 2 [Source:HGNC Symbol;Acc:HGNC:4013]	1.06635	-0.638018	0.0140904	0.0367548
ENSG00000231652	CD109-AS1	CD109 antisense RNA 1 [Source:HGNC Symbol;Acc:HGNC:55765]	1.15222	-0.386854	0.0142465	0.0370741
ENSG00000230042	AK3P3	adenylate kinase 3 pseudogene 3 [Source:HGNC Symbol;Acc:HGNC:39062]	1.4716	-0.832648	0.0144243	0.0374639
ENSG00000237595	LINC01275	long intergenic non-protein coding RNA 1275 [Source:HGNC Symbol;Acc:HGNC:50331]	1.38083	-0.743489	0.0152135	0.0391401
ENSG00000270820	USP34-DT	USP34 divergent transcript [Source:HGNC Symbol;Acc:HGNC:55262]	1.31052	-0.688836	0.0154322	0.0395713
ENSG00000286681	None	novel transcript	1.06298	-0.661593	0.0156333	0.0399962
ENSG00000287817	None	novel transcript, antisense to EIF4ENIF1	1.35375	-0.787321	0.016463	0.0416981
ENSG00000269374	None	zinc finger, AN1-type domain 5 (ZFAND5) pseudogene	1.35477	-0.620737	0.0170877	0.0430724
ENSG00000258537	FRMD6-AS2	FRMD6 antisense RNA 2 [Source:HGNC Symbol;Acc:HGNC:43637]	1.01258	-0.570789	0.0171118	0.0431183
ENSG00000288764	None	novel transcript	1.64489	-0.676738	0.0171981	0.0432912
ENSG00000152669	CCNO	cyclin O [Source:HGNC Symbol;Acc:HGNC:18576]	1.22531	-0.820461	0.0173176	0.0435473
ENSG00000165548	TMEM63C	transmembrane protein 63C [Source:HGNC Symbol;Acc:HGNC:23787]	1.2296	0.113944	0.0174625	0.0438485
ENSG00000205795	CYS1	cystin 1 [Source:HGNC Symbol;Acc:HGNC:18525]	1.44462	-0.943294	0.0179839	0.0448849
ENSG00000246451	KLC1-AS1	KLC1 antisense RNA 1 [Source:HGNC Symbol;Acc:HGNC:56065]	1.55518	-0.0389954	0.017989	0.0448899
ENSG00000099840	IZUMO4	IZUMO family member 4 [Source:HGNC Symbol;Acc:HGNC:26950]	1.0203	-0.484127	0.0182512	0.045421
ENSG00000266554	LINC01443	long intergenic non-protein coding RNA 1443 [Source:HGNC Symbol;Acc:HGNC:50768]	1.29788	1.02798	0.0183995	0.0456971
ENSG00000163815	CLEC3B	C-type lectin domain family 3 member B [Source:HGNC Symbol;Acc:HGNC:11891]	1.50939	-0.552639	0.0186344	0.0461791
ENSG00000173486	FKBP2	FKBP prolyl isomerase 2 [Source:HGNC Symbol;Acc:HGNC:3718]	1.01757	-0.222296	0.0187199	0.0463518
ENSG00000111863	ADTRP	androgen dependent TFPI regulating protein [Source:HGNC Symbol;Acc:HGNC:21214]	1.15188	-0.929736	0.0187739	0.0464779
ENSG00000280739	EIF1B-AS1	EIF1B antisense RNA 1 [Source:HGNC Symbol;Acc:HGNC:44555]	1.06194	-0.384036	0.0189007	0.0467603
ENSG00000137804	NUSAP1	nucleolar and spindle associated protein 1 [Source:HGNC Symbol;Acc:HGNC:18538]	1.31666	-0.996119	0.0190855	0.0471381
ENSG00000276791	None	novel transcript	1.07093	-0.374291	0.02018	0.0494064
ENSG00000257261	SLC38A4-AS1	SLC38A4 antisense RNA 1 [Source:HGNC Symbol;Acc:HGNC:56178]	1.2508	0.246271	0.0202181	0.0494863
ENSG00000213700	RPL17P50	ribosomal protein L17 pseudogene 50 [Source:HGNC Symbol;Acc:HGNC:45098]	1.06041	-0.385081	0.0202775	0.0495986
ENSG00000262136	NQO1-DT	NQO1 divergent transcript [Source:HGNC Symbol;Acc:HGNC:55344]	1.9289	-0.824157	0.0203316	0.0497063

## Sheet: Part_H
Ensembl	name	description	logFC	logCPM	PValue	FDR
ENSG00000023041	ZDHHC6	zinc finger DHHC-type palmitoyltransferase 6 [Source:HGNC Symbol;Acc:HGNC:19160]	-1.18456	5.9279	1.3564e-48	3.32272e-45
ENSG00000166261	ZNF202	zinc finger protein 202 [Source:HGNC Symbol;Acc:HGNC:12994]	-1.54146	4.78121	1.17029e-47	2.45728e-44
ENSG00000185246	PRPF39	pre-mRNA processing factor 39 [Source:HGNC Symbol;Acc:HGNC:20314]	-1.33059	5.29557	2.76817e-41	3.12974e-38
ENSG00000160201	U2AF1	U2 small nuclear RNA auxiliary factor 1 [Source:HGNC Symbol;Acc:HGNC:12453]	-1.38175	4.64147	6.21193e-40	5.70643e-37
ENSG00000146909	NOM1	nucleolar protein with MIF4G domain 1 [Source:HGNC Symbol;Acc:HGNC:13244]	-1.09365	6.38161	2.47538e-38	1.58187e-35
ENSG00000117569	PTBP2	polypyrimidine tract binding protein 2 [Source:HGNC Symbol;Acc:HGNC:17662]	-1.26893	4.60856	2.67183e-37	1.57082e-34
ENSG00000134186	PRPF38B	pre-mRNA processing factor 38B [Source:HGNC Symbol;Acc:HGNC:25512]	-1.15377	6.7481	8.7878e-36	4.4539e-33
ENSG00000169429	CXCL8	C-X-C motif chemokine ligand 8 [Source:HGNC Symbol;Acc:HGNC:6025]	-1.91209	3.11452	1.67794e-35	8.22078e-33
ENSG00000235609	None	novel transcript	-1.76051	2.91625	2.20381e-35	9.87304e-33
ENSG00000280213	UCKL1-AS1	UCKL1 antisense RNA 1 [Source:HGNC Symbol;Acc:HGNC:31967]	-2.5341	2.41642	5.95227e-34	2.43018e-31
ENSG00000117360	PRPF3	pre-mRNA processing factor 3 [Source:HGNC Symbol;Acc:HGNC:17348]	-1.18334	6.83263	3.77742e-33	1.50055e-30
ENSG00000166012	TAF1D	TATA-box binding protein associated factor, RNA polymerase I subunit D [Source:HGNC Symbol;Acc:HGNC:28759]	-1.10868	6.90649	5.68131e-31	1.63733e-28
ENSG00000197903	H2BC12	H2B clustered histone 12 [Source:HGNC Symbol;Acc:HGNC:13954]	-1.94602	2.90323	7.99043e-31	2.21591e-28
ENSG00000185838	GNB1L	G protein subunit beta 1 like [Source:HGNC Symbol;Acc:HGNC:4397]	-1.27179	3.72437	1.41653e-29	3.58969e-27
ENSG00000230207	RPL4P5	ribosomal protein L4 pseudogene 5 [Source:HGNC Symbol;Acc:HGNC:35699]	-11.8831	10.5302	2.43617e-22	2.40315e-20
ENSG00000290032	None	novel transcript	-1.74793	2.41874	4.80864e-21	3.94846e-19
ENSG00000184678	H2BC21	H2B clustered histone 21 [Source:HGNC Symbol;Acc:HGNC:4760]	-1.86266	1.66852	1.96149e-20	1.51737e-18
ENSG00000148735	PLEKHS1	pleckstrin homology domain containing S1 [Source:HGNC Symbol;Acc:HGNC:26285]	-1.99235	1.69489	3.26008e-20	2.42003e-18
ENSG00000275807	None	novel transcript, antisense to ATXN2L	-10.983	5.07942	3.63382e-20	2.67049e-18
ENSG00000167525	PROCA1	protein interacting with cyclin A1 [Source:HGNC Symbol;Acc:HGNC:28600]	-10.5693	6.2845	1.76486e-19	1.1899e-17
ENSG00000149968	MMP3	matrix metallopeptidase 3 [Source:HGNC Symbol;Acc:HGNC:7173]	-1.36653	4.01728	3.35942e-18	1.93634e-16
ENSG00000197961	ZNF121	zinc finger protein 121 [Source:HGNC Symbol;Acc:HGNC:12904]	-1.09423	4.2818	3.67235e-18	2.10845e-16
ENSG00000062582	MRPS24	mitochondrial ribosomal protein S24 [Source:HGNC Symbol;Acc:HGNC:14510]	-1.06537	3.0672	1.34171e-17	7.09638e-16
ENSG00000111641	NOP2	NOP2 nucleolar protein [Source:HGNC Symbol;Acc:HGNC:7867]	-1.43138	2.69631	1.6429e-17	8.4831e-16
ENSG00000180596	H2BC4	H2B clustered histone 4 [Source:HGNC Symbol;Acc:HGNC:4757]	-1.88404	1.20013	1.76902e-17	9.02814e-16
ENSG00000163661	PTX3	pentraxin 3 [Source:HGNC Symbol;Acc:HGNC:9692]	-1.11377	4.59354	2.85356e-17	1.42658e-15
ENSG00000155846	PPARGC1B	PPARG coactivator 1 beta [Source:HGNC Symbol;Acc:HGNC:30022]	-1.08044	4.19546	1.29789e-16	6.15367e-15
ENSG00000244165	P2RY11	purinergic receptor P2Y11 [Source:HGNC Symbol;Acc:HGNC:8540]	-1.36664	2.93808	2.84577e-16	1.25607e-14
ENSG00000158373	H2BC5	H2B clustered histone 5 [Source:HGNC Symbol;Acc:HGNC:4747]	-1.20628	3.05449	3.43202e-15	1.30684e-13
ENSG00000182308	DCAF4L1	DDB1 and CUL4 associated factor 4 like 1 [Source:HGNC Symbol;Acc:HGNC:27723]	-3.35418	-0.65344	3.02676e-14	1.03219e-12
ENSG00000134070	IRAK2	interleukin 1 receptor associated kinase 2 [Source:HGNC Symbol;Acc:HGNC:6113]	-3.0897	3.78224	5.06388e-13	1.42858e-11
ENSG00000196208	GREB1	growth regulating estrogen receptor binding 1 [Source:HGNC Symbol;Acc:HGNC:24885]	-1.16508	2.85714	1.22914e-12	3.261e-11
ENSG00000156869	FRRS1	ferric chelate reductase 1 [Source:HGNC Symbol;Acc:HGNC:27622]	-1.06764	3.02631	6.62638e-12	1.59141e-10
ENSG00000090339	ICAM1	intercellular adhesion molecule 1 [Source:HGNC Symbol;Acc:HGNC:5344]	-1.78742	0.849616	1.14613e-11	2.68247e-10
ENSG00000214955	None	novel transcript	-2.24947	-0.723632	6.61013e-11	1.38794e-09
ENSG00000263956	NBPF11	NBPF member 11 [Source:HGNC Symbol;Acc:HGNC:31993]	-1.22598	3.00352	6.75512e-11	1.41434e-09
ENSG00000280383	None	novel transcript, sense overlapping ATXN10	-1.85034	1.03138	1.33007e-10	2.61705e-09
ENSG00000103269	RHBDL1	rhomboid like 1 [Source:HGNC Symbol;Acc:HGNC:10007]	-1.48336	2.18411	8.14635e-10	1.40041e-08
ENSG00000245156	None	novel transcript	-3.24512	-0.415775	1.70449e-09	2.76824e-08
ENSG00000274354	None	novel transcript, sense intronic to ALPK2	-1.94684	-0.125517	4.6438e-09	6.82546e-08
ENSG00000100038	TOP3B	DNA topoisomerase III beta [Source:HGNC Symbol;Acc:HGNC:11993]	-1.81323	0.174914	4.66899e-09	6.84878e-08
ENSG00000061936	SFSWAP	splicing factor SWAP [Source:HGNC Symbol;Acc:HGNC:10790]	-2.69628	6.1939	6.166e-09	8.83312e-08
ENSG00000285979	None	novel transcript, antisense to FAM192A	-1.66994	1.78581	6.68578e-09	9.52205e-08
ENSG00000125744	RTN2	reticulon 2 [Source:HGNC Symbol;Acc:HGNC:10468]	-2.88291	2.78108	7.40345e-09	1.0433e-07
ENSG00000120306	CYSTM1	cysteine rich transmembrane module containing 1 [Source:HGNC Symbol;Acc:HGNC:30239]	-2.31877	3.13272	9.22165e-09	1.278e-07
ENSG00000262766	None	novel transcript	-2.51158	-0.441203	1.11934e-08	1.52221e-07
ENSG00000104899	AMH	anti-Mullerian hormone [Source:HGNC Symbol;Acc:HGNC:464]	-1.34192	2.12065	1.22769e-08	1.65851e-07
ENSG00000203761	MSTO2P	misato family member 2, pseudogene [Source:HGNC Symbol;Acc:HGNC:26329]	-1.3253	2.41741	1.23603e-08	1.66824e-07
ENSG00000174529	TMEM81	transmembrane protein 81 [Source:HGNC Symbol;Acc:HGNC:32349]	-1.22718	1.55498	1.43539e-08	1.91273e-07
ENSG00000175324	LSM1	LSM1 homolog, mRNA degradation associated [Source:HGNC Symbol;Acc:HGNC:20472]	-3.02896	4.84533	1.44843e-08	1.9266e-07
ENSG00000050730	TNIP3	TNFAIP3 interacting protein 3 [Source:HGNC Symbol;Acc:HGNC:19315]	-1.31863	1.46714	1.62602e-08	2.15034e-07
ENSG00000105229	PIAS4	protein inhibitor of activated STAT 4 [Source:HGNC Symbol;Acc:HGNC:17002]	-1.51123	4.94579	1.64244e-08	2.1612e-07
ENSG00000100429	HDAC10	histone deacetylase 10 [Source:HGNC Symbol;Acc:HGNC:18128]	-1.23253	2.545	1.89338e-08	2.46491e-07
ENSG00000280067	None	novel transcript	-2.77952	-0.115453	2.3019e-08	2.944e-07
ENSG00000150967	ABCB9	ATP binding cassette subfamily B member 9 [Source:HGNC Symbol;Acc:HGNC:50]	-2.60924	2.46349	3.2816e-08	4.04978e-07
ENSG00000213903	LTB4R	leukotriene B4 receptor [Source:HGNC Symbol;Acc:HGNC:6713]	-1.13823	2.70036	3.83879e-08	4.67849e-07
ENSG00000157014	TATDN2	TatD DNase domain containing 2 [Source:HGNC Symbol;Acc:HGNC:28988]	-3.10967	4.9751	5.77437e-08	6.75325e-07
ENSG00000172349	IL16	interleukin 16 [Source:HGNC Symbol;Acc:HGNC:5980]	-1.61791	0.212008	1.08378e-07	1.2004e-06
ENSG00000234678	ELF3-AS1	ELF3 antisense RNA 1 [Source:HGNC Symbol;Acc:HGNC:40211]	-1.78358	0.251027	1.97748e-07	2.07311e-06
ENSG00000099834	CDHR5	cadherin related family member 5 [Source:HGNC Symbol;Acc:HGNC:7521]	-3.42921	-0.87898	2.09132e-07	2.17847e-06
ENSG00000009830	POMT2	protein O-mannosyltransferase 2 [Source:HGNC Symbol;Acc:HGNC:19743]	-3.05436	4.5899	2.36229e-07	2.43144e-06
ENSG00000173237	C11orf86	chromosome 11 open reading frame 86 [Source:HGNC Symbol;Acc:HGNC:34442]	-2.97858	-1.3482	2.98854e-07	2.99629e-06
ENSG00000139722	VPS37B	VPS37B subunit of ESCRT-I [Source:HGNC Symbol;Acc:HGNC:25754]	-3.43945	6.16194	3.7585e-07	3.69021e-06
ENSG00000291045	None	novel transcript	-1.54596	0.320765	3.85558e-07	3.77292e-06
ENSG00000100359	SGSM3	small G protein signaling modulator 3 [Source:HGNC Symbol;Acc:HGNC:25228]	-1.14127	2.54692	6.05096e-07	5.64321e-06
ENSG00000178951	ZBTB7A	zinc finger and BTB domain containing 7A [Source:HGNC Symbol;Acc:HGNC:18078]	-4.40969	7.52836	8.85176e-07	7.94281e-06
ENSG00000198863	RUNDC1	RUN domain containing 1 [Source:HGNC Symbol;Acc:HGNC:25418]	-3.43534	5.28108	9.26275e-07	8.27622e-06
ENSG00000150782	IL18	interleukin 18 [Source:HGNC Symbol;Acc:HGNC:5986]	-2.00631	0.628989	1.23536e-06	1.07017e-05
ENSG00000232043	None	novel transcript, antisense to PTPN1	-2.62426	-1.31046	1.3842e-06	1.18147e-05
ENSG00000100580	TMED8	transmembrane p24 trafficking protein family member 8 [Source:HGNC Symbol;Acc:HGNC:18633]	-3.00636	4.86561	1.40225e-06	1.19411e-05
ENSG00000280152	None	TEC	-1.55722	0.524914	1.63369e-06	1.36898e-05
ENSG00000171860	C3AR1	complement C3a receptor 1 [Source:HGNC Symbol;Acc:HGNC:1319]	-1.16904	1.53385	1.65362e-06	1.38411e-05
ENSG00000161960	EIF4A1	eukaryotic translation initiation factor 4A1 [Source:HGNC Symbol;Acc:HGNC:3282]	-1.15466	3.21366	1.7969e-06	1.49467e-05
ENSG00000186283	TOR3A	torsin family 3 member A [Source:HGNC Symbol;Acc:HGNC:11997]	-1.3367	6.37419	2.17511e-06	1.78062e-05
ENSG00000279345	None	novel transcript, antisense to BRD1	-3.11121	-1.02061	2.56358e-06	2.06463e-05
ENSG00000116199	FAM20B	FAM20B glycosaminoglycan xylosylkinase [Source:HGNC Symbol;Acc:HGNC:23017]	-3.13327	8.19448	3.06985e-06	2.41804e-05
ENSG00000089692	LAG3	lymphocyte activating 3 [Source:HGNC Symbol;Acc:HGNC:6476]	-1.75789	-0.179111	3.78516e-06	2.90822e-05
ENSG00000284820	None	novel protein	-1.57558	0.419384	3.78809e-06	2.90867e-05
ENSG00000234997	LINC02966	long intergenic non-protein coding RNA 2966 [Source:HGNC Symbol;Acc:HGNC:56006]	-1.03782	1.46078	3.7897e-06	2.90867e-05
ENSG00000185386	MAPK11	mitogen-activated protein kinase 11 [Source:HGNC Symbol;Acc:HGNC:6873]	-2.6205	5.14119	3.82618e-06	2.93191e-05
ENSG00000008282	SYPL1	synaptophysin like 1 [Source:HGNC Symbol;Acc:HGNC:11507]	-1.15758	7.13025	4.76095e-06	3.54373e-05
ENSG00000264204	AGAP7P	ArfGAP with GTPase domain, ankyrin repeat and PH domain 7, pseudogene [Source:HGNC Symbol;Acc:HGNC:23465]	-1.25178	0.88	5.14948e-06	3.78814e-05
ENSG00000267568	None	novel transcript	-2.17992	-0.939743	8.35362e-06	5.86069e-05
ENSG00000279762	None	novel transcript, antisense to PSMD11	-3.70845	-1.38129	8.44482e-06	5.90973e-05
ENSG00000109111	SUPT6H	SPT6 homolog, histone chaperone and transcription elongation factor [Source:HGNC Symbol;Acc:HGNC:11470]	-2.69498	9.00262	8.5502e-06	5.97295e-05
ENSG00000076604	TRAF4	TNF receptor associated factor 4 [Source:HGNC Symbol;Acc:HGNC:12034]	-2.97589	5.82895	8.61394e-06	6.00606e-05
ENSG00000147123	NDUFB11	NADH:ubiquinone oxidoreductase subunit B11 [Source:HGNC Symbol;Acc:HGNC:20372]	-2.69474	6.64446	8.75163e-06	6.08762e-05
ENSG00000121716	PILRB	paired immunoglobin like type 2 receptor beta [Source:HGNC Symbol;Acc:HGNC:18297]	-1.23678	2.27703	1.01074e-05	6.93873e-05
ENSG00000186364	NUDT17	nudix hydrolase 17 [Source:HGNC Symbol;Acc:HGNC:26618]	-1.4885	0.20879	1.04691e-05	7.16029e-05
ENSG00000179023	KLHDC7A	kelch domain containing 7A [Source:HGNC Symbol;Acc:HGNC:26791]	-2.41791	1.21098	1.15272e-05	7.80767e-05
ENSG00000157020	SEC13	SEC13 homolog, nuclear pore and COPII coat complex component [Source:HGNC Symbol;Acc:HGNC:10697]	-2.15941	7.80092	1.20396e-05	8.11733e-05
ENSG00000102886	GDPD3	glycerophosphodiester phosphodiesterase domain containing 3 [Source:HGNC Symbol;Acc:HGNC:28638]	-1.23202	0.477151	1.23946e-05	8.32234e-05
ENSG00000196421	C20orf204	chromosome 20 open reading frame 204 [Source:HGNC Symbol;Acc:HGNC:27655]	-1.38628	0.704469	1.38232e-05	9.1401e-05
ENSG00000160226	CFAP410	cilia and flagella associated protein 410 [Source:HGNC Symbol;Acc:HGNC:1260]	-1.36077	4.65823	1.43291e-05	9.44437e-05
ENSG00000141965	FEM1A	fem-1 homolog A [Source:HGNC Symbol;Acc:HGNC:16934]	-1.10362	1.26151	1.60859e-05	0.000104847
ENSG00000030110	BAK1	BCL2 antagonist/killer 1 [Source:HGNC Symbol;Acc:HGNC:949]	-3.73928	5.37991	1.74388e-05	0.00011232
ENSG00000167770	OTUB1	OTU deubiquitinase, ubiquitin aldehyde binding 1 [Source:HGNC Symbol;Acc:HGNC:23077]	-3.12695	7.85195	2.00618e-05	0.000127099
ENSG00000111664	GNB3	G protein subunit beta 3 [Source:HGNC Symbol;Acc:HGNC:4400]	-1.06488	2.59571	2.14746e-05	0.000135001
ENSG00000163794	UCN	urocortin [Source:HGNC Symbol;Acc:HGNC:12516]	-1.41651	0.0459899	2.21725e-05	0.000138973
ENSG00000260941	LINC00622	long intergenic non-protein coding RNA 622 [Source:HGNC Symbol;Acc:HGNC:44251]	-1.57384	0.0479883	2.30975e-05	0.000143912
ENSG00000073150	PANX2	pannexin 2 [Source:HGNC Symbol;Acc:HGNC:8600]	-3.01063	6.15413	2.52228e-05	0.000154856
ENSG00000176340	COX8A	cytochrome c oxidase subunit 8A [Source:HGNC Symbol;Acc:HGNC:2294]	-2.17412	7.36123	2.67734e-05	0.000163014
ENSG00000127884	ECHS1	enoyl-CoA hydratase, short chain 1 [Source:HGNC Symbol;Acc:HGNC:3151]	-2.79503	7.32909	3.06897e-05	0.000183963
ENSG00000231638	LUARIS	lncRNA upregulator of antiviral response interferon signaling [Source:HGNC Symbol;Acc:HGNC:40992]	-1.19239	1.04925	3.34208e-05	0.000197277
ENSG00000092098	RNF31	ring finger protein 31 [Source:HGNC Symbol;Acc:HGNC:16031]	-1.10555	0.769577	3.73814e-05	0.000217597
ENSG00000131469	RPL27	ribosomal protein L27 [Source:HGNC Symbol;Acc:HGNC:10328]	-2.90772	9.84275	4.00627e-05	0.000231463
ENSG00000107862	GBF1	golgi brefeldin A resistant guanine nucleotide exchange factor 1 [Source:HGNC Symbol;Acc:HGNC:4181]	-1.92805	7.52837	4.06218e-05	0.000234509
ENSG00000064393	HIPK2	homeodomain interacting protein kinase 2 [Source:HGNC Symbol;Acc:HGNC:14402]	-1.91833	9.55426	4.36798e-05	0.000250334
ENSG00000100242	SUN2	Sad1 and UNC84 domain containing 2 [Source:HGNC Symbol;Acc:HGNC:14210]	-1.48811	7.54815	5.85606e-05	0.000324679
ENSG00000262115	None	novel transcript, antisense to AZI1	-2.93126	-1.36986	7.82685e-05	0.000417111
ENSG00000134453	RBM17	RNA binding motif protein 17 [Source:HGNC Symbol;Acc:HGNC:16944]	-3.36999	7.07299	8.19207e-05	0.000433743
ENSG00000178952	TUFM	Tu translation elongation factor, mitochondrial [Source:HGNC Symbol;Acc:HGNC:12420]	-2.41589	8.66459	8.35286e-05	0.00044162
ENSG00000269439	PGLS-DT	PGLS divergent transcript [Source:HGNC Symbol;Acc:HGNC:55274]	-1.1234	0.591957	8.3567e-05	0.000441664
ENSG00000224420	ADM5	adrenomedullin 5 (putative) [Source:HGNC Symbol;Acc:HGNC:27293]	-1.84965	-0.502993	0.000102268	0.00053152
ENSG00000090273	NUDC	nuclear distribution C, dynein complex regulator [Source:HGNC Symbol;Acc:HGNC:8045]	-3.30834	8.94702	0.000104954	0.000544517
ENSG00000068079	IFI35	interferon induced protein 35 [Source:HGNC Symbol;Acc:HGNC:5399]	-1.89612	4.25877	0.000106214	0.000550856
ENSG00000256967	None	novel transcript	-1.0175	1.39295	0.00010889	0.00056137
ENSG00000110583	NAA40	N-alpha-acetyltransferase 40, NatD catalytic subunit [Source:HGNC Symbol;Acc:HGNC:25845]	-2.5492	5.93373	0.000117719	0.000603393
ENSG00000100241	SBF1	SET binding factor 1 [Source:HGNC Symbol;Acc:HGNC:10542]	-3.21608	9.37288	0.000152985	0.000758372
ENSG00000187186	None	novel protein	-1.5138	-0.531834	0.000158415	0.000780549
ENSG00000197632	SERPINB2	serpin family B member 2 [Source:HGNC Symbol;Acc:HGNC:8584]	-1.44648	1.33877	0.000186562	0.000896985
ENSG00000236824	BCYRN1	brain cytoplasmic RNA 1 [Source:HGNC Symbol;Acc:HGNC:1022]	-1.13678	1.56758	0.000188311	0.000903917
ENSG00000273306	None	novel transcript	-1.15259	0.427928	0.000201361	0.000959043
ENSG00000110693	SOX6	SRY-box transcription factor 6 [Source:HGNC Symbol;Acc:HGNC:16421]	-1.45085	-0.346109	0.000203573	0.000968634
ENSG00000161513	FDXR	ferredoxin reductase [Source:HGNC Symbol;Acc:HGNC:3642]	-1.50858	3.02388	0.000228323	0.00107286
ENSG00000225721	None	novel transcript	-1.76171	-0.849416	0.000244075	0.00113233
ENSG00000180340	FZD2	frizzled class receptor 2 [Source:HGNC Symbol;Acc:HGNC:4040]	-3.10324	6.50902	0.000244139	0.00113233
ENSG00000198218	QRICH1	glutamine rich 1 [Source:HGNC Symbol;Acc:HGNC:24713]	-1.08478	0.655133	0.000252222	0.00116394
ENSG00000126934	MAP2K2	mitogen-activated protein kinase kinase 2 [Source:HGNC Symbol;Acc:HGNC:6842]	-1.93757	7.30756	0.000252898	0.00116633
ENSG00000167468	GPX4	glutathione peroxidase 4 [Source:HGNC Symbol;Acc:HGNC:4556]	-2.51205	8.09142	0.000266524	0.00122075
ENSG00000261253	None	novel transcript, antisense to ANKRD11	-1.90343	1.0365	0.000266686	0.00122111
ENSG00000259529	None	novel transcript	-1.92817	-0.416826	0.000280484	0.00127279
ENSG00000145416	MARCHF1	membrane associated ring-CH-type finger 1 [Source:HGNC Symbol;Acc:HGNC:26077]	-1.04676	0.732156	0.000283048	0.00128363
ENSG00000175946	KLHL38	kelch like family member 38 [Source:HGNC Symbol;Acc:HGNC:34435]	-1.05635	0.645438	0.000302699	0.00136099
ENSG00000280138	None	novel transcript	-2.01842	-0.309226	0.00031026	0.00139158
ENSG00000273188	None	novel transcript, antisense to TRABD	-1.6313	-0.444252	0.00032291	0.00144084
ENSG00000125538	IL1B	interleukin 1 beta [Source:HGNC Symbol;Acc:HGNC:5992]	-1.34662	-0.554897	0.000379579	0.00166291
ENSG00000290796	None	novel transcript	-1.1552	1.16751	0.00038013	0.00166482
ENSG00000070669	ASNS	asparagine synthetase (glutamine-hydrolyzing) [Source:HGNC Symbol;Acc:HGNC:753]	-1.20305	0.344965	0.000402929	0.00175422
ENSG00000288871	None	novel transcript, antisense to TUBGCP6and HDAC10	-1.95907	-0.0572641	0.0004149	0.00180154
ENSG00000230701	FBXW4P1	F-box and WD repeat domain containing 4 pseudogene 1 [Source:HGNC Symbol;Acc:HGNC:13609]	-1.12499	-0.140204	0.000421792	0.00182231
ENSG00000147437	GNRH1	gonadotropin releasing hormone 1 [Source:HGNC Symbol;Acc:HGNC:4419]	-1.20962	0.156014	0.0004229	0.00182656
ENSG00000157111	TMEM171	transmembrane protein 171 [Source:HGNC Symbol;Acc:HGNC:27031]	-1.22649	0.956652	0.000429877	0.00185396
ENSG00000266993	None	novel transcript, antisense to NRD1	-1.53432	-0.642891	0.000548013	0.002302
ENSG00000289131	None	novel transcript	-1.41561	-0.76338	0.000550569	0.0023101
ENSG00000224080	UBE2FP1	UBE2F pseudogene 1 [Source:HGNC Symbol;Acc:HGNC:44535]	-1.60848	0.527251	0.000596496	0.00248014
ENSG00000111012	CYP27B1	cytochrome P450 family 27 subfamily B member 1 [Source:HGNC Symbol;Acc:HGNC:2606]	-1.41002	1.99195	0.000669215	0.00274139
ENSG00000223573	TINCR	TINCR ubiquitin domain containing [Source:HGNC Symbol;Acc:HGNC:14607]	-1.49389	-0.128693	0.000800403	0.00320205
ENSG00000100288	CHKB	choline kinase beta [Source:HGNC Symbol;Acc:HGNC:1938]	-1.45224	1.39591	0.00094195	0.00369391
ENSG00000238133	MAP3K20-AS1	MAP3K20 antisense RNA 1 [Source:HGNC Symbol;Acc:HGNC:27935]	-2.0436	-0.405078	0.00105056	0.00406239
ENSG00000279689	None	TEC	-1.90607	-0.468336	0.00111361	0.00427806
ENSG00000224888	None	novel transcript, antisense to FAM38A	-1.64554	0.243524	0.00114043	0.00436929
ENSG00000188710	QRFP	pyroglutamylated RFamide peptide [Source:HGNC Symbol;Acc:HGNC:29982]	-1.74996	-0.694351	0.00117539	0.00447447
ENSG00000254064	PIWIL2-DT	PIWIL2 divergent transcript [Source:HGNC Symbol;Acc:HGNC:55522]	-1.18134	-0.115674	0.00119936	0.0045504
ENSG00000264112	None	novel transcript	-1.36657	1.77712	0.00133208	0.00499081
ENSG00000141505	ASGR1	asialoglycoprotein receptor 1 [Source:HGNC Symbol;Acc:HGNC:742]	-1.74765	-0.484617	0.00145978	0.00539093
ENSG00000253200	None	novel transcript, antisense to KIAA1967	-1.19556	2.27222	0.00159183	0.00581139
ENSG00000250848	None	protein phosphatase 4, regulatory subunit 2 (PPP4R2) pseudogene	-1.88704	-1.34697	0.00160397	0.00585138
ENSG00000280010	None	TEC	-1.05802	-0.13068	0.00161137	0.00587523
ENSG00000260517	None	novel transcript	-1.19952	0.664392	0.00161545	0.00588595
ENSG00000254413	CHKB-CPT1B	CHKB-CPT1B readthrough (NMD candidate) [Source:HGNC Symbol;Acc:HGNC:41998]	-1.80948	-0.513579	0.00170452	0.0061769
ENSG00000198857	HSD3BP5	hydroxy-delta-5-steroid dehydrogenase, 3 beta, pseudogene 5 [Source:HGNC Symbol;Acc:HGNC:5223]	-1.51208	0.139485	0.00181389	0.00652965
ENSG00000212135	SNORD67	small nucleolar RNA, C/D box 67 [Source:HGNC Symbol;Acc:HGNC:32728]	-2.48165	-0.990092	0.00186681	0.00669228
ENSG00000164309	CMYA5	cardiomyopathy associated 5 [Source:HGNC Symbol;Acc:HGNC:14305]	-1.39513	-0.952156	0.00192365	0.00686592
ENSG00000156711	MAPK13	mitogen-activated protein kinase 13 [Source:HGNC Symbol;Acc:HGNC:6875]	-1.12101	0.0638549	0.00200222	0.00710322
ENSG00000289843	None	novel transcript	-1.158	-0.266903	0.00209544	0.00735933
ENSG00000288827	None	novel transcript, sense intronic to DHX34	-1.20105	0.276511	0.00216837	0.00757923
ENSG00000196576	PLXNB2	plexin B2 [Source:HGNC Symbol;Acc:HGNC:9104]	-2.49707	9.61245	0.00246017	0.0084426
ENSG00000224468	LAMC1-AS1	LAMC1 antisense RNA 1 [Source:HGNC Symbol;Acc:HGNC:52645]	-1.49244	-0.703857	0.00251892	0.00862004
ENSG00000280184	None	TEC	-1.30065	-0.607408	0.0027501	0.00927512
ENSG00000183562	None	novel transcript, antisense to NAP1L4	-2.22725	-0.533557	0.0027603	0.00929909
ENSG00000230565	ZNF32-AS2	ZNF32 antisense RNA 2 [Source:HGNC Symbol;Acc:HGNC:23593]	-1.29525	-0.768003	0.00280097	0.00941211
ENSG00000229097	CALM2P2	calmodulin 2 pseudogene 2 [Source:HGNC Symbol;Acc:HGNC:1447]	-1.81748	-0.992821	0.00288485	0.0096411
ENSG00000272654	JTB-DT	JTB divergent transcript [Source:HGNC Symbol;Acc:HGNC:56047]	-1.74998	-0.540942	0.00289527	0.00966932
ENSG00000128641	MYO1B	myosin IB [Source:HGNC Symbol;Acc:HGNC:7596]	-1.07463	0.471776	0.00311047	0.0102968
ENSG00000100399	CHADL	chondroadherin like [Source:HGNC Symbol;Acc:HGNC:25165]	-1.56171	-1.0407	0.00319013	0.0105344
ENSG00000100060	MFNG	MFNG O-fucosylpeptide 3-beta-N-acetylglucosaminyltransferase [Source:HGNC Symbol;Acc:HGNC:7038]	-1.90286	-0.804154	0.00339191	0.0111108
ENSG00000274943	None	novel transcript, sense intronic to PPHLN1	-2.16832	-1.03439	0.00348444	0.0113633
ENSG00000182324	KCNJ14	potassium inwardly rectifying channel subfamily J member 14 [Source:HGNC Symbol;Acc:HGNC:6260]	-1.19408	1.51726	0.00350185	0.0114099
ENSG00000287707	None	novel transcript	-1.63659	-0.662717	0.00366173	0.0118599
ENSG00000140398	NEIL1	nei like DNA glycosylase 1 [Source:HGNC Symbol;Acc:HGNC:18448]	-1.20898	1.51233	0.00379939	0.0122303
ENSG00000270039	None	novel transcript	-1.12273	-0.421206	0.00393754	0.012584
ENSG00000269984	None	novel transcript, antisense to MYNN	-1.70134	-0.59198	0.00458984	0.0142957
ENSG00000233270	SNRPEP4	SNRPE pseudogene 4 [Source:HGNC Symbol;Acc:HGNC:43446]	-1.21421	-0.917264	0.0048722	0.0150634
ENSG00000137411	VARS2	valyl-tRNA synthetase 2, mitochondrial [Source:HGNC Symbol;Acc:HGNC:21642]	-1.70109	-0.0555867	0.00495661	0.015257
ENSG00000255893	None	novel transcript	-1.26831	0.880211	0.00506075	0.0155353
ENSG00000155265	GOLGA7B	golgin A7 family member B [Source:HGNC Symbol;Acc:HGNC:31668]	-1.7392	-0.913289	0.00526321	0.0160262
ENSG00000280020	None	TEC	-1.3308	0.397147	0.00535107	0.0162634
ENSG00000139800	ZIC5	Zic family member 5 [Source:HGNC Symbol;Acc:HGNC:20322]	-1.05614	2.27214	0.00577159	0.017323
ENSG00000227543	SPAG5-AS1	SPAG5 antisense RNA 1 [Source:HGNC Symbol;Acc:HGNC:41140]	-1.15065	0.188327	0.00629915	0.0186363
ENSG00000254206	NPIPB11	nuclear pore complex interacting protein family member B11 [Source:HGNC Symbol;Acc:HGNC:37453]	-1.84074	-0.0378783	0.00654498	0.0192589
ENSG00000130203	APOE	apolipoprotein E [Source:HGNC Symbol;Acc:HGNC:613]	-1.16556	-0.540196	0.00746002	0.0215248
ENSG00000276564	None	novel transcript	-1.71484	-1.07032	0.00763101	0.0219664
ENSG00000135744	AGT	angiotensinogen [Source:HGNC Symbol;Acc:HGNC:333]	-1.79243	-0.744371	0.00912178	0.025596
ENSG00000196296	ATP2A1	ATPase sarcoplasmic/endoplasmic reticulum Ca2+ transporting 1 [Source:HGNC Symbol;Acc:HGNC:811]	-1.22951	0.56631	0.00927618	0.0259599
ENSG00000268812	LIF-AS2	LIF antisense RNA 2 [Source:HGNC Symbol;Acc:HGNC:28298]	-1.27662	0.0747391	0.00957358	0.0266753
ENSG00000225507	None	pseudogene similar to part of TTK protein kinase TTK	-1.17102	0.634608	0.0109469	0.0297958
ENSG00000269925	None	novel transcript, sense intronic to VAMP3	-1.71748	-0.898286	0.0109853	0.0298894
ENSG00000289396	None	novel transcript, sense intronic to DLG1	-1.61389	-0.72421	0.0112234	0.0304356
ENSG00000201496	RN7SKP275	RN7SK pseudogene 275 [Source:HGNC Symbol;Acc:HGNC:45999]	-1.79182	-1.11313	0.0112523	0.0305027
ENSG00000224020	MIR181A2HG	MIR181A2 host gene [Source:HGNC Symbol;Acc:HGNC:37188]	-1.51851	-0.794318	0.0114771	0.0310092
ENSG00000227110	LMCD1-AS1	LMCD1 antisense RNA 1 [Source:HGNC Symbol;Acc:HGNC:44477]	-1.19723	-1.19587	0.011533	0.031126
ENSG00000164362	TERT	telomerase reverse transcriptase [Source:HGNC Symbol;Acc:HGNC:11730]	-1.11448	0.860109	0.012317	0.0328754
ENSG00000284602	None	novel transcript	-1.09862	-0.982428	0.0123382	0.0329236
ENSG00000273828	None	novel transcript, antisense to ELMO2	-1.08597	-0.42406	0.012426	0.0331405
ENSG00000177173	NAP1L4P1	nucleosome assembly protein 1 like 4 pseudogene 1 [Source:HGNC Symbol;Acc:HGNC:39740]	-1.20225	-0.53533	0.0125622	0.0334674
ENSG00000223697	None	novel transcript, antisense to PHF20L1	-1.27905	-1.22786	0.0127376	0.0338789
ENSG00000134183	GNAT2	G protein subunit alpha transducin 2 [Source:HGNC Symbol;Acc:HGNC:4394]	-1.02359	-0.529923	0.0127606	0.033922
ENSG00000273066	None	novel transcript	-1.27312	0.512427	0.0130452	0.0344978
ENSG00000278231	None	novel transcript	-1.1008	-1.29329	0.0132756	0.0350173
ENSG00000280407	None	TEC	-1.19625	1.47648	0.0136411	0.0357648
ENSG00000286064	None	aldo-keto reductase family pseudogene	-1.32409	-0.0492168	0.013709	0.0358979
ENSG00000213693	SEC14L1P1	SEC14 like 1 pseudogene 1 [Source:HGNC Symbol;Acc:HGNC:44189]	-1.16437	1.0666	0.0146047	0.0378275
ENSG00000232600	TONSL-AS1	TONSL antisense RNA 1 [Source:HGNC Symbol;Acc:HGNC:51556]	-1.6867	-0.452395	0.0146694	0.037973
ENSG00000288056	None	novel transcript	-1.54936	-0.652059	0.0155732	0.0398774
ENSG00000281903	LINC02246	long intergenic non-protein coding RNA 2246 [Source:HGNC Symbol;Acc:HGNC:53135]	-1.22858	0.325779	0.0161945	0.0411314
ENSG00000267244	None	novel transcript, antisense to REXO1	-1.12765	0.762787	0.0183725	0.0456609
ENSG00000260948	None	novel transcript, sense overlapping WDR77 & OVGP1	-1.01042	-0.644053	0.0190671	0.0471005
ENSG00000229334	TMEM44-AS2	TMEM44 antisense RNA 2 [Source:HGNC Symbol;Acc:HGNC:41082]	-1.01494	-0.459643	0.0194017	0.0477985
